# Supplementary material for: Coverage of insecticide-treated mosquito nets in preschool consultations and factors associated with non-use of insecticide-treated mosquito nets among children in the Democratic Republic of Congo: A base population cross-sectional study
Source: PLoS One. 2026 May 22;21(5):e0345190. doi: 10.1371/journal.pone.0345190 (PMC13196968; doi:10.1371/journal.pone.0345190)
Supplement: S1 File — (XLSX) [file pone.0345190.s001.xlsx]

## Sheet: Feuil1
Age	Mother’s marital status	Mother’s education level	Mother’s occupation	Monthly household income	Monthly household income	Type of housing	Number_of_children	Child's_age	Child's_vaccination_schedule_ground_floor	Age_enfant_vaccine	Age of vaccinated child	Awareness of mild side effects	Child_received_mild	MILD_dort usage	Season	Reasons for using MILD	Otherwise_reason
>34 years	Living with partner	Low level	Homemaker	<100000Fc	Low income	Permanent material house	4-6 childs	17-20 months	Yes	9-12 months	Vaccination session	Yes	No		Dry season		Lack of information
21-34 years	Living with partner	Low level	Homemaker	<100000Fc	Low income	Permanent material house	1-3 childs	13-16 months	Yes	9-12 months	Vaccination session	Yes	No		Dry season		Lack of information
21-34 years	Living with partner	Low level	Homemaker	<100000Fc	Low income	Permanent material house	1-3 childs	13-16 months	Yes	9-12 months	Vaccination session	Yes	No		Dry season		Lack of information
17-20 years	Not living with partner	Low level	Homemaker	<100000Fc	Low income	Rudimentary house	1-3 childs	9-12 months	No	9-12 months	Vaccination session	Yes	No		Dry season		Lack of information
21-34 years	Living with partner	Low level	Homemaker	<100000Fc	Low income	Permanent material house	1-3 childs	21-23 months	Yes	9-12 months	Vaccination session	Yes	No		Dry season		Lack of information
21-34 years	Living with partner	Low level	Homemaker	<100000Fc	Low income	Permanent material house	1-3 childs	13-16 months	Yes	9-12 months	Vaccination session	Yes	No		Dry season		Lack of information
21-34 years	Living with partner	Low level	Homemaker	<100000Fc	Low income	Permanent material house	1-3 childs	13-16 months	Yes	9-12 months	Vaccination session	Yes	No		Rainy season		Lack of information
21-34 years	Living with partner	Low level	Homemaker	<100000Fc	Low income	Permanent material house	1-3 childs	9-12 months	Yes	9-12 months	Vaccination session	Yes	No		Rainy season		Lack of information
21-34 years	Living with partner	Low level	Homemaker	<100000Fc	Low income	Permanent material house	1-3 childs	13-16 months	Yes	9-12 months	Vaccination session	Yes	No		Rainy season		Lack of information
21-34 years	Living with partner	Low level	Homemaker	<100000Fc	Low income	Permanent material house	1-3 childs	17-20 months	Yes	9-12 months	Vaccination session	Yes	No		Rainy season		Lack of information
21-34 years	Living with partner	Low level	Employed outside the home	<100000Fc	Low income	Rudimentary house	1-3 childs	9-12 months	Yes	9-12 months	Vaccination session	Yes	No		Rainy season		Lack of information
21-34 years	Living with partner	Low level	Homemaker	<100000Fc	Low income	Permanent material house	1-3 childs	17-20 months	Yes	9-12 months	Vaccination session	Yes	No		Rainy season		Lack of information
21-34 years	Living with partner	Low level	Homemaker	<100000Fc	Low income	Permanent material house	4-6 childs	13-16 months	Yes	9-12 months	Vaccination session	Yes	No		Rainy season		Lack of information
21-34 years	Living with partner	Low level	Homemaker	<100000Fc	Low income	Permanent material house	1-3 childs	17-20 months	Yes	9-12 months	Vaccination session	Yes	No		Rainy season		Shortage of ITNs at the Health Center
21-34 years	Living with partner	Low level	Homemaker	<100000Fc	Low income	Permanent material house	1-3 childs	13-16 months	Yes	9-12 months	Vaccination session	Yes	No		Rainy season		Shortage of ITNs at the Health Center
21-34 years	Living with partner	Low level	Homemaker	<100000Fc	Low income	Permanent material house	1-3 childs	17-20 months	Yes	9-12 months	Vaccination session	Yes	No		Rainy season		Shortage of ITNs at the Health Center
21-34 years	Living with partner	Low level	Homemaker	<100000Fc	Low income	Permanent material house	1-3 childs	17-20 months	Yes	9-12 months	Vaccination session	Yes	No		Rainy season		Shortage of ITNs at the Health Center
21-34 years	Living with partner	Low level	Homemaker	<100000Fc	Low income	Permanent material house	4-6 childs	13-16 months	Yes	9-12 months	Vaccination session	Yes	No		Rainy season		Shortage of ITNs at the Health Center
21-34 years	Living with partner	Low level	Homemaker	<100000Fc	Low income	Permanent material house	1-3 childs	13-16 months	Yes	9-12 months	Vaccination session	Yes	No		Rainy season		Missed appointment for ITN collection
21-34 years	Living with partner	Low level	Homemaker	<100000Fc	Low income	Permanent material house	1-3 childs	21-23 months	Yes	9-12 months	Vaccination session	Yes	No		Rainy season		Missed appointment for ITN collection
>34 years	Living with partner	Low level	Homemaker	<100000Fc	Low income	Permanent material house	1-3 childs	13-16 months	Yes	9-12 months	Vaccination session	Yes	No		Rainy season		Lack of information
21-34 years	Living with partner	Low level	Homemaker	<100000Fc	Low income	Permanent material house	>6 childs	21-23 months	No	9-12 months	Vaccination session	Yes	No		Rainy season		Lack of information
21-34 years	Living with partner	Low level	Employed outside the home	<100000Fc	Low income	Permanent material house	1-3 childs	21-23 months	Yes	9-12 months	Vaccination session	Yes	No		Rainy season		Lack of information
21-34 years	Living with partner	Low level	Employed outside the home	<100000Fc	Low income	Permanent material house	1-3 childs	13-16 months	Yes	9-12 months	Vaccination session	Yes	No		Rainy season		Lack of information
17-20 years	Living with partner	Low level	Employed outside the home	<100000Fc	Low income	Permanent material house	1-3 childs	13-16 months	Yes	9-12 months	Vaccination session	Yes	No		Rainy season		Lack of information
21-34 years	Living with partner	Low level	Employed outside the home	<100000Fc	Low income	Permanent material house	>6 childs	9-12 months	Yes	9-12 months	Vaccination session	Yes	No		Rainy season		Lack of information
17-20 years	Living with partner	Low level	Homemaker	<100000Fc	Low income	Permanent material house	1-3 childs	21-23 months	Yes	9-12 months	Vaccination session	Yes	No		Rainy season		Shortage of ITNs at the Health Center
>34 years	Living with partner	Low level	Homemaker	<100000Fc	Low income	Permanent material house	>6 childs	21-23 months	Yes	9-12 months	Vaccination session	Yes	No		Rainy season		Shortage of ITNs at the Health Center
21-34 years	Living with partner	Low level	Employed outside the home	>=100000 Fc	High income	Permanent material house	1-3 childs	9-12 months	Yes	9-12 months	Vaccination session	Yes	No		Rainy season		Shortage of ITNs at the Health Center
>34 years	Living with partner	Low level	Employed outside the home	<100000Fc	Low income	Permanent material house	>6 childs	13-16 months	Yes	9-12 months	Vaccination session	Yes	No		Rainy season		Lack of information
21-34 years	Living with partner	Low level	Homemaker	<100000Fc	Low income	Permanent material house	4-6 childs	17-20 months	Yes	9-12 months	Vaccination session	Yes	No		Rainy season		Shortage of ITNs at the Health Center
21-34 years	Living with partner	Low level	Employed outside the home	>=100000 Fc	High income	Permanent material house	1-3 childs	13-16 months	Yes	9-12 months	Vaccination session	Yes	No		Rainy season		Lack of information
21-34 years	Living with partner	Low level	Employed outside the home	>=100000 Fc	High income	Permanent material house	4-6 childs	13-16 months	Yes	9-12 months	Vaccination session	Yes	No		Rainy season		Lack of information
>34 years	Living with partner	Low level	Employed outside the home	>=100000 Fc	High income	Permanent material house	1-3 childs	17-20 months	No	9-12 months	Vaccination session	Yes	No		Rainy season		Lack of information
21-34 years	Living with partner	Low level	Employed outside the home	<100000Fc	Low income	Permanent material house	1-3 childs	9-12 months	Yes	9-12 months	Vaccination session	Yes	No		Rainy season		Lack of information
>34 years	Living with partner	Low level	Employed outside the home	<100000Fc	Low income	Permanent material house	1-3 childs	21-23 months	Yes	9-12 months	Vaccination session	Yes	No		Rainy season		Lack of information
21-34 years	Not living with partner	Low level	Homemaker	<100000Fc	Low income	Permanent material house	1-3 childs	21-23 months	Yes	9-12 months	Vaccination session	Yes	No		Rainy season		Lack of information
21-34 years	Living with partner	Low level	Employed outside the home	>=100000 Fc	High income	Permanent material house	1-3 childs	13-16 months	Yes	9-12 months	Vaccination session	Yes	No		Rainy season		Lack of information
17-20 years	Living with partner	Low level	Employed outside the home	<100000Fc	Low income	Permanent material house	1-3 childs	21-23 months	Yes	9-12 months	Vaccination session	Yes	No		Rainy season		Lack of information
21-34 years	Living with partner	Low level	Employed outside the home	<100000Fc	Low income	Permanent material house	1-3 childs	9-12 months	Yes	9-12 months	Vaccination session	Yes	No		Rainy season		Missed appointment for ITN collection
21-34 years	Living with partner	Low level	Homemaker	<100000Fc	Low income	Permanent material house	4-6 childs	17-20 months	Yes	9-12 months	Vaccination session	Yes	No		Rainy season		Shortage of ITNs at the Health Center
>34 years	Living with partner	Low level	Employed outside the home	<100000Fc	Low income	Permanent material house	>6 childs	21-23 months	Yes	9-12 months	Vaccination session	Yes	No		Rainy season		Lack of information
>34 years	Living with partner	Low level	Homemaker	<100000Fc	Low income	Permanent material house	4-6 childs	17-20 months	Yes	9-12 months	Vaccination session	Yes	No		Rainy season		Lack of information
21-34 years	Living with partner	Low level	Homemaker	<100000Fc	Low income	Permanent material house	1-3 childs	17-20 months	Yes	9-12 months	Vaccination session	Yes	No		Rainy season		Lack of information
21-34 years	Living with partner	Low level	Homemaker	<100000Fc	Low income	Permanent material house	1-3 childs	21-23 months	Yes	9-12 months	Vaccination session	Yes	No		Rainy season		Shortage of ITNs at the Health Center
21-34 years	Living with partner	Low level	Employed outside the home	<100000Fc	Low income	Permanent material house	1-3 childs	17-20 months	Yes	9-12 months	Vaccination session	Yes	No		Rainy season		Shortage of ITNs at the Health Center
>34 years	Living with partner	Low level	Employed outside the home	<100000Fc	Low income	Permanent material house	>6 childs	17-20 months	Yes	9-12 months	Vaccination session	Yes	No		Rainy season		Lack of information
21-34 years	Living with partner	Low level	Homemaker	<100000Fc	Low income	Permanent material house	1-3 childs	13-16 months	Yes	9-12 months	Vaccination session	Yes	No		Rainy season		Lack of information
17-20 years	Living with partner	Low level	Homemaker	<100000Fc	Low income	Permanent material house	1-3 childs	17-20 months	Yes	9-12 months	Vaccination session	Yes	No		Rainy season		Lack of information
21-34 years	Living with partner	Low level	Homemaker	<100000Fc	Low income	Permanent material house	1-3 childs	13-16 months	Yes	9-12 months	Vaccination session	Yes	No		Rainy season		Lack of information
21-34 years	Living with partner	Low level	Employed outside the home	<100000Fc	Low income	Rudimentary house	1-3 childs	9-12 months	Yes	9-12 months	Vaccination session	Yes	No		Rainy season		Missed appointment for ITN collection
21-34 years	Living with partner	Low level	Employed outside the home	<100000Fc	Low income	Rudimentary house	1-3 childs	13-16 months	Yes	9-12 months	Vaccination session	Yes	No		Rainy season		Lack of information
21-34 years	Living with partner	Low level	Employed outside the home	<100000Fc	Low income	Rudimentary house	1-3 childs	9-12 months	No	9-12 months	Vaccination session	Yes	No		Rainy season		Lack of information
21-34 years	Living with partner	Low level	Homemaker	<100000Fc	Low income	Permanent material house	4-6 childs	9-12 months	Yes	9-12 months	Vaccination session	Yes	No		Rainy season		Shortage of ITNs at the Health Center
21-34 years	Living with partner	Low level	Homemaker	<100000Fc	Low income	Rudimentary house	1-3 childs	17-20 months	Yes	9-12 months	Vaccination session	Yes	No		Rainy season		Shortage of ITNs at the Health Center
21-34 years	Living with partner	Low level	Homemaker	<100000Fc	Low income	Rudimentary house	4-6 childs	17-20 months	No	9-12 months	Vaccination session	Yes	No		Rainy season		Lack of information
17-20 years	Living with partner	Low level	Homemaker	<100000Fc	Low income	Permanent material house	1-3 childs	9-12 months	Yes	9-12 months	Vaccination session	Yes	No		Rainy season		Change in the health care district
21-34 years	Living with partner	Low level	Employed outside the home	<100000Fc	Low income	Permanent material house	1-3 childs	21-23 months	Yes	9-12 months	Vaccination session	Yes	No		Rainy season		Lack of information
21-34 years	Living with partner	Low level	Homemaker	<100000Fc	Low income	Permanent material house	1-3 childs	21-23 months	Yes	9-12 months	Vaccination session	Yes	No		Rainy season		Lack of information
21-34 years	Living with partner	Low level	Employed outside the home	<100000Fc	Low income	Permanent material house	1-3 childs	9-12 months	Yes	9-12 months	Vaccination session	Yes	No		Rainy season		Lack of information
21-34 years	Living with partner	Low level	Employed outside the home	>=100000 Fc	High income	Permanent material house	1-3 childs	13-16 months	Yes	9-12 months	Vaccination session	Yes	No		Rainy season		Missed appointment for ITN collection
21-34 years	Living with partner	Low level	Employed outside the home	>=100000 Fc	High income	Permanent material house	1-3 childs	21-23 months	Yes	9-12 months	Vaccination session	Yes	No		Rainy season		Missed appointment for ITN collection
17-20 years	Living with partner	Low level	Homemaker	<100000Fc	Low income	Rudimentary house	1-3 childs	9-12 months	Yes	9-12 months	Vaccination session	Yes	No		Rainy season		Lack of information
21-34 years	Living with partner	Low level	Employed outside the home	>=100000 Fc	High income	Permanent material house	1-3 childs	9-12 months	Yes	9-12 months	Vaccination session	Yes	No		Rainy season		Shortage of ITNs at the Health Center
21-34 years	Living with partner	Low level	Homemaker	<100000Fc	Low income	Permanent material house	1-3 childs	9-12 months	Yes	9-12 months	Vaccination session	Yes	No		Rainy season		Lack of information
21-34 years	Living with partner	Low level	Homemaker	<100000Fc	Low income	Permanent material house	1-3 childs	13-16 months	Yes	9-12 months	Vaccination session	Yes	No		Rainy season		Shortage of ITNs at the Health Center
21-34 years	Living with partner	Low level	Homemaker	<100000Fc	Low income	Permanent material house	1-3 childs	9-12 months	Yes	9-12 months	Vaccination session	Yes	No		Rainy season		Shortage of ITNs at the Health Center
21-34 years	Living with partner	Low level	Homemaker	<100000Fc	Low income	Rudimentary house	1-3 childs	9-12 months	Yes	9-12 months	Vaccination session	Yes	No		Rainy season		Shortage of ITNs at the Health Center
21-34 years	Living with partner	Low level	Homemaker	<100000Fc	Low income	Rudimentary house	1-3 childs	9-12 months	Yes	9-12 months	Vaccination session	Yes	No		Rainy season		Missed appointment for ITN collection
21-34 years	Not living with partner	Low level	Homemaker	<100000Fc	Low income	Rudimentary house	1-3 childs	9-12 months	Yes	9-12 months	Vaccination session	Yes	No		Rainy season		Shortage of ITNs at the Health Center
21-34 years	Living with partner	Low level	Homemaker	<100000Fc	Low income	Permanent material house	1-3 childs	9-12 months	Yes	9-12 months	Vaccination session	Yes	No		Rainy season		Shortage of ITNs at the Health Center
21-34 years	Living with partner	Low level	Employed outside the home	<100000Fc	Low income	Rudimentary house	1-3 childs	9-12 months	Yes	9-12 months	Vaccination session	Yes	No		Rainy season		Shortage of ITNs at the Health Center
>34 years	Living with partner	Low level	Employed outside the home	<100000Fc	Low income	Permanent material house	4-6 childs	17-20 months	No	9-12 months	Vaccination session	Yes	No		Rainy season		Change in the health care district
>34 years	Living with partner	Low level	Employed outside the home	<100000Fc	Low income	Permanent material house	1-3 childs	13-16 months	Yes	9-12 months	Vaccination session	Yes	No		Rainy season		Change in the health care district
21-34 years	Living with partner	Low level	Employed outside the home	<100000Fc	Low income	Permanent material house	4-6 childs	9-12 months	Yes	9-12 months	Vaccination session	Yes	No		Rainy season		Change in the health care district
21-34 years	Not living with partner	Low level	Employed outside the home	<100000Fc	Low income	Rudimentary house	1-3 childs	9-12 months	Yes	9-12 months	Vaccination session	Yes	No		Rainy season		Lack of information
21-34 years	Not living with partner	Low level	Employed outside the home	>=100000 Fc	High income	Rudimentary house	1-3 childs	17-20 months	Yes	9-12 months	Vaccination session	Yes	No		Rainy season		Lack of information
21-34 years	Not living with partner	Low level	Homemaker	>=100000 Fc	High income	Rudimentary house	4-6 childs	9-12 months	Yes	9-12 months	Vaccination session	Yes	No		Rainy season		Lack of information
21-34 years	Not living with partner	Low level	Homemaker	>=100000 Fc	High income	Rudimentary house	1-3 childs	21-23 months	Yes	9-12 months	Vaccination session	Yes	No		Rainy season		Lack of information
21-34 years	Living with partner	Low level	Employed outside the home	>=100000 Fc	High income	Rudimentary house	1-3 childs	9-12 months	Yes	9-12 months	Vaccination session	Yes	No		Rainy season		Lack of information
21-34 years	Living with partner	Low level	Employed outside the home	>=100000 Fc	High income	Rudimentary house	4-6 childs	17-20 months	Yes	9-12 months	Vaccination session	Yes	No		Rainy season		Lack of information
21-34 years	Living with partner	Low level	Homemaker	>=100000 Fc	High income	Rudimentary house	1-3 childs	9-12 months	Yes	9-12 months	Vaccination session	Yes	No		Rainy season		Shortage of ITNs at the Health Center
21-34 years	Living with partner	Low level	Employed outside the home	<100000Fc	Low income	Rudimentary house	1-3 childs	17-20 months	Yes	9-12 months	Vaccination session	Yes	No		Rainy season		Lack of information
21-34 years	Not living with partner	Low level	Homemaker	<100000Fc	Low income	Rudimentary house	1-3 childs	17-20 months	Yes	9-12 months	Vaccination session	Yes	No		Rainy season		Lack of information
21-34 years	Living with partner	Low level	Homemaker	<100000Fc	Low income	Rudimentary house	1-3 childs	17-20 months	Yes	9-12 months	Vaccination session	Yes	No		Rainy season		Lack of information
21-34 years	Living with partner	Low level	Homemaker	<100000Fc	Low income	Rudimentary house	1-3 childs	13-16 months	Yes	9-12 months	Vaccination session	Yes	No		Rainy season		Lack of information
>34 years	Living with partner	Low level	Employed outside the home	<100000Fc	Low income	Rudimentary house	4-6 childs	21-23 months	Yes	9-12 months	Vaccination session	Yes	No		Rainy season		Lack of information
21-34 years	Living with partner	Low level	Employed outside the home	<100000Fc	Low income	Rudimentary house	4-6 childs	21-23 months	Yes	9-12 months	Vaccination session	Yes	No		Rainy season		Lack of information
21-34 years	Living with partner	Low level	Homemaker	>=100000 Fc	High income	Rudimentary house	1-3 childs	21-23 months	Yes	9-12 months	Vaccination session	Yes	No		Rainy season		Shortage of ITNs at the Health Center
21-34 years	Living with partner	Low level	Employed outside the home	<100000Fc	Low income	Rudimentary house	1-3 childs	13-16 months	Yes	9-12 months	Vaccination session	Yes	No		Rainy season		Shortage of ITNs at the Health Center
21-34 years	Living with partner	Low level	Employed outside the home	>=100000 Fc	High income	Rudimentary house	4-6 childs	17-20 months	Yes	9-12 months	Vaccination session	Yes	No		Rainy season		Shortage of ITNs at the Health Center
>34 years	Living with partner	Low level	Homemaker	>=100000 Fc	High income	Rudimentary house	4-6 childs	21-23 months	Yes	9-12 months	Vaccination session	Yes	No		Rainy season		Missed appointment for ITN collection
>34 years	Living with partner	Low level	Employed outside the home	<100000Fc	Low income	Rudimentary house	1-3 childs	13-16 months	Yes	9-12 months	Vaccination session	Yes	No		Rainy season		Lack of information
21-34 years	Not living with partner	Low level	Homemaker	<100000Fc	Low income	Rudimentary house	1-3 childs	21-23 months	No	9-12 months	Vaccination session	Yes	No		Rainy season		Lack of information
21-34 years	Not living with partner	Low level	Homemaker	<100000Fc	Low income	Rudimentary house	1-3 childs	13-16 months	Yes	9-12 months	Vaccination session	Yes	No		Rainy season		Lack of information
21-34 years	Living with partner	Low level	Homemaker	<100000Fc	Low income	Rudimentary house	4-6 childs	9-12 months	Yes	9-12 months	Vaccination session	Yes	No		Rainy season		Lack of information
21-34 years	Living with partner	Low level	Employed outside the home	<100000Fc	Low income	Rudimentary house	1-3 childs	9-12 months	No	9-12 months	Vaccination session	Yes	No		Rainy season		Shortage of ITNs at the Health Center
21-34 years	Living with partner	Low level	Homemaker	<100000Fc	Low income	Rudimentary house	1-3 childs	17-20 months	Yes	9-12 months	Vaccination session	Yes	No		Rainy season		Shortage of ITNs at the Health Center
17-20 years	Living with partner	Low level	Employed outside the home	>=100000 Fc	High income	Rudimentary house	1-3 childs	9-12 months	Yes	9-12 months	Vaccination session	Yes	No		Rainy season		Shortage of ITNs at the Health Center
17-20 years	Living with partner	Low level	Homemaker	<100000Fc	Low income	Rudimentary house	1-3 childs	21-23 months	Yes	9-12 months	Vaccination session	Yes	No		Rainy season		Lack of information
21-34 years	Not living with partner	Low level	Homemaker	<100000Fc	Low income	Rudimentary house	1-3 childs	9-12 months	Yes	9-12 months	Vaccination session	Yes	No		Rainy season		Lack of information
21-34 years	Living with partner	Low level	Employed outside the home	<100000Fc	Low income	Rudimentary house	1-3 childs	17-20 months	Yes	9-12 months	Vaccination session	Yes	No		Rainy season		Lack of information
17-20 years	Living with partner	Low level	Homemaker	<100000Fc	Low income	Rudimentary house	1-3 childs	13-16 months	Yes	9-12 months	Vaccination session	Yes	No		Rainy season		Shortage of ITNs at the Health Center
21-34 years	Living with partner	Low level	Homemaker	<100000Fc	Low income	Rudimentary house	1-3 childs	9-12 months	Yes	9-12 months	Vaccination session	Yes	No		Rainy season		Shortage of ITNs at the Health Center
17-20 years	Not living with partner	Low level	Employed outside the home	<100000Fc	Low income	Rudimentary house	1-3 childs	21-23 months	Yes	9-12 months	Vaccination session	Yes	No		Rainy season		Lack of information
21-34 years	Living with partner	Low level	Employed outside the home	<100000Fc	Low income	Rudimentary house	1-3 childs	21-23 months	Yes	9-12 months	Vaccination session	Yes	No		Rainy season		Lack of information
21-34 years	Not living with partner	Low level	Employed outside the home	>=100000 Fc	High income	Rudimentary house	1-3 childs	9-12 months	Yes	9-12 months	Vaccination session	Yes	No		Rainy season		Change in the health care district
>34 years	Living with partner	Low level	Employed outside the home	<100000Fc	Low income	Rudimentary house	1-3 childs	9-12 months	Yes	9-12 months	Vaccination session	Yes	No		Rainy season		Lack of information
21-34 years	Living with partner	Low level	Employed outside the home	>=100000 Fc	High income	Rudimentary house	1-3 childs	17-20 months	Yes	9-12 months	Vaccination session	Yes	No		Rainy season		Lack of information
>34 years	Living with partner	Low level	Homemaker	>=100000 Fc	High income	Rudimentary house	1-3 childs	13-16 months	Yes	9-12 months	Vaccination session	Yes	No		Rainy season		Shortage of ITNs at the Health Center
21-34 years	Living with partner	Low level	Homemaker	>=100000 Fc	High income	Rudimentary house	>6 childs	21-23 months	Yes	9-12 months	Vaccination session	Yes	No		Rainy season		Lack of information
21-34 years	Not living with partner	Low level	Homemaker	>=100000 Fc	High income	Rudimentary house	1-3 childs	13-16 months	Yes	9-12 months	Vaccination session	Yes	No		Rainy season		Shortage of ITNs at the Health Center
17-20 years	Not living with partner	Low level	Homemaker	<100000Fc	Low income	Rudimentary house	1-3 childs	9-12 months	Yes	9-12 months	Vaccination session	Yes	No		Rainy season		Lack of information
21-34 years	Not living with partner	Low level	Employed outside the home	>=100000 Fc	High income	Rudimentary house	4-6 childs	13-16 months	Yes	9-12 months	Vaccination session	Yes	No		Rainy season		Lack of information
>34 years	Living with partner	Low level	Homemaker	>=100000 Fc	High income	Rudimentary house	4-6 childs	9-12 months	Yes	9-12 months	Vaccination session	Yes	No		Rainy season		Shortage of ITNs at the Health Center
21-34 years	Not living with partner	Low level	Homemaker	<100000Fc	Low income	Rudimentary house	1-3 childs	21-23 months	Yes	9-12 months	Vaccination session	Yes	No		Rainy season		Lack of information
21-34 years	Living with partner	Low level	Homemaker	<100000Fc	Low income	Rudimentary house	1-3 childs	13-16 months	Yes	9-12 months	Vaccination session	Yes	No		Rainy season		Lack of information
21-34 years	Living with partner	Low level	Homemaker	<100000Fc	Low income	Rudimentary house	4-6 childs	17-20 months	Yes	9-12 months	Vaccination session	Yes	No		Rainy season		Lack of information
21-34 years	Living with partner	Low level	Employed outside the home	<100000Fc	Low income	Rudimentary house	4-6 childs	21-23 months	Yes	9-12 months	Vaccination session	Yes	No		Rainy season		Lack of information
21-34 years	Not living with partner	Low level	Employed outside the home	<100000Fc	Low income	Rudimentary house	1-3 childs	9-12 months	Yes	9-12 months	Vaccination session	Yes	No		Rainy season		Lack of information
21-34 years	Living with partner	High level	Employed outside the home	<100000Fc	Low income	Permanent material house	4-6 childs	21-23 months	Yes	9-12 months	Vaccination session	Yes	No		Rainy season		Lack of information
21-34 years	Living with partner	High level	Employed outside the home	>=100000 Fc	High income	Permanent material house	4-6 childs	9-12 months	Yes	9-12 months	Vaccination session	Yes	No		Rainy season		Lack of information
21-34 years	Living with partner	High level	Employed outside the home	<100000Fc	Low income	Permanent material house	1-3 childs	9-12 months	Yes	9-12 months	Vaccination session	Yes	No		Rainy season		Lack of information
21-34 years	Living with partner	High level	Homemaker	<100000Fc	Low income	Permanent material house	1-3 childs	9-12 months	Yes	9-12 months	Vaccination session	Yes	No		Rainy season		Missed appointment for ITN collection
21-34 years	Living with partner	High level	Homemaker	<100000Fc	Low income	Permanent material house	1-3 childs	9-12 months	Yes	9-12 months	Vaccination session	Yes	No		Rainy season		Lack of information
>34 years	Living with partner	High level	Homemaker	<100000Fc	Low income	Permanent material house	1-3 childs	9-12 months	Yes	9-12 months	Vaccination session	Yes	No		Rainy season		Missed appointment for ITN collection
21-34 years	Not living with partner	High level	Homemaker	>=100000 Fc	High income	Rudimentary house	1-3 childs	13-16 months	Yes	9-12 months	Vaccination session	Yes	No		Rainy season		Lack of information
21-34 years	Living with partner	High level	Homemaker	>=100000 Fc	High income	Rudimentary house	1-3 childs	17-20 months	Yes	9-12 months	Vaccination session	Yes	No		Rainy season		Lack of information
>34 years	Living with partner	High level	Homemaker	<100000Fc	Low income	Rudimentary house	4-6 childs	21-23 months	Yes	9-12 months	Vaccination session	Yes	No		Rainy season		Shortage of ITNs at the Health Center
>34 years	Living with partner	High level	Employed outside the home	>=100000 Fc	High income	Rudimentary house	1-3 childs	9-12 months	Yes	9-12 months	Vaccination session	Yes	No		Rainy season		Lack of information
21-34 years	Not living with partner	High level	Homemaker	>=100000 Fc	High income	Rudimentary house	1-3 childs	17-20 months	Yes	9-12 months	Vaccination session	Yes	No		Rainy season		Missed appointment for ITN collection
21-34 years	Not living with partner	High level	Homemaker	>=100000 Fc	High income	Rudimentary house	1-3 childs	13-16 months	Yes	9-12 months	Vaccination session	Yes	No		Rainy season		Lack of information
21-34 years	Not living with partner	High level	Employed outside the home	>=100000 Fc	High income	Rudimentary house	1-3 childs	13-16 months	Yes	9-12 months	Vaccination session	Yes	No		Rainy season		Lack of information
17-20 years	Not living with partner	High level	Homemaker	>=100000 Fc	High income	Rudimentary house	1-3 childs	13-16 months	Yes	9-12 months	Vaccination session	Yes	No		Rainy season		Lack of information
17-20 years	Not living with partner	High level	Homemaker	>=100000 Fc	High income	Rudimentary house	1-3 childs	17-20 months	Yes	9-12 months	Vaccination session	Yes	No		Rainy season		Lack of information
21-34 years	Not living with partner	High level	Homemaker	>=100000 Fc	High income	Rudimentary house	1-3 childs	13-16 months	Yes	9-12 months	Vaccination session	Yes	No		Rainy season		Lack of information
21-34 years	Living with partner	High level	Employed outside the home	>=100000 Fc	High income	Rudimentary house	>6 childs	21-23 months	Yes	9-12 months	Vaccination session	Yes	No		Rainy season		Shortage of ITNs at the Health Center
21-34 years	Living with partner	High level	Employed outside the home	>=100000 Fc	High income	Rudimentary house	4-6 childs	9-12 months	Yes	9-12 months	Vaccination session	Yes	No		Rainy season		Shortage of ITNs at the Health Center
21-34 years	Living with partner	High level	Homemaker	>=100000 Fc	High income	Rudimentary house	>6 childs	17-20 months	Yes	9-12 months	Vaccination session	Yes	No		Rainy season		Shortage of ITNs at the Health Center
21-34 years	Living with partner	High level	Employed outside the home	<100000Fc	Low income	Rudimentary house	1-3 childs	9-12 months	Yes	9-12 months	Vaccination session	Yes	No		Rainy season		Lack of information
21-34 years	Not living with partner	High level	Homemaker	>=100000 Fc	High income	Rudimentary house	1-3 childs	21-23 months	Yes	9-12 months	Vaccination session	Yes	No		Rainy season		Lack of information
21-34 years	Living with partner	High level	Homemaker	<100000Fc	Low income	Rudimentary house	1-3 childs	9-12 months	Yes	9-12 months	Vaccination session	Yes	No		Rainy season		Lack of information
21-34 years	Not living with partner	High level	Homemaker	<100000Fc	Low income	Rudimentary house	1-3 childs	17-20 months	Yes	9-12 months	Vaccination session	Yes	No		Rainy season		Shortage of ITNs at the Health Center
17-20 years	Not living with partner	High level	Homemaker	<100000Fc	Low income	Rudimentary house	1-3 childs	13-16 months	Yes	9-12 months	Vaccination session	Yes	No		Rainy season		Lack of information
21-34 years	Living with partner	High level	Employed outside the home	>=100000 Fc	High income	Rudimentary house	1-3 childs	17-20 months	Yes	9-12 months	Vaccination session	Yes	No		Rainy season		Shortage of ITNs at the Health Center
21-34 years	Living with partner	High level	Homemaker	>=100000 Fc	High income	Rudimentary house	1-3 childs	9-12 months	Yes	9-12 months	Vaccination session	Yes	No		Rainy season		Lack of information
21-34 years	Living with partner	High level	Employed outside the home	>=100000 Fc	High income	Rudimentary house	1-3 childs	13-16 months	Yes	9-12 months	Vaccination session	Yes	No		Rainy season		Shortage of ITNs at the Health Center
21-34 years	Living with partner	High level	Homemaker	>=100000 Fc	High income	Rudimentary house	4-6 childs	21-23 months	Yes	9-12 months	Vaccination session	Yes	No		Rainy season		Lack of information
21-34 years	Living with partner	High level	Homemaker	>=100000 Fc	High income	Rudimentary house	4-6 childs	13-16 months	Yes	9-12 months	Vaccination session	Yes	No		Rainy season		Lack of information
21-34 years	Living with partner	High level	Homemaker	<100000Fc	Low income	Rudimentary house	1-3 childs	9-12 months	Yes	9-12 months	Vaccination session	Yes	No		Rainy season		Lack of information
21-34 years	Living with partner	High level	Employed outside the home	>=100000 Fc	High income	Rudimentary house	1-3 childs	21-23 months	Yes	9-12 months	Vaccination session	Yes	No		Rainy season		Lack of information
17-20 years	Living with partner	Low level	Homemaker	<100000Fc	Low income	Permanent material house	1-3 childs	9-12 months	Yes	9-12 months	Vaccination session	No	No		Rainy season		Shortage of ITNs at the Health Center
>34 years	Not living with partner	Low level	Homemaker	<100000Fc	Low income	Permanent material house	1-3 childs	17-20 months	Yes	9-12 months	Vaccination session	No	No		Rainy season		Lack of information
21-34 years	Living with partner	Low level	Homemaker	<100000Fc	Low income	Permanent material house	1-3 childs	13-16 months	No	9-12 months	Vaccination session	No	No		Rainy season		Lack of information
17-20 years	Living with partner	Low level	Homemaker	<100000Fc	Low income	Permanent material house	1-3 childs	17-20 months	Yes	9-12 months	Vaccination session	No	No		Rainy season		Lack of information
17-20 years	Living with partner	Low level	Homemaker	<100000Fc	Low income	Permanent material house	1-3 childs	13-16 months	No	9-12 months	Vaccination session	No	No		Rainy season		Lack of information
21-34 years	Not living with partner	Low level	Homemaker	<100000Fc	Low income	Permanent material house	1-3 childs	9-12 months	No	9-12 months	Vaccination session	No	No		Rainy season		Lack of information
21-34 years	Not living with partner	Low level	Homemaker	<100000Fc	Low income	Permanent material house	1-3 childs	13-16 months	No	9-12 months	Vaccination session	No	No		Rainy season		Lack of information
21-34 years	Living with partner	Low level	Employed outside the home	<100000Fc	Low income	Permanent material house	1-3 childs	9-12 months	Yes	9-12 months	Vaccination session	No	No		Rainy season		Missed appointment for ITN collection
21-34 years	Not living with partner	Low level	Homemaker	<100000Fc	Low income	Permanent material house	1-3 childs	21-23 months	Yes	9-12 months	Vaccination session	No	No		Rainy season		Missed appointment for ITN collection
>34 years	Living with partner	Low level	Homemaker	<100000Fc	Low income	Permanent material house	1-3 childs	21-23 months	Yes	9-12 months	Vaccination session	No	No		Dry season		Missed appointment for ITN collection
21-34 years	Living with partner	Low level	Homemaker	<100000Fc	Low income	Permanent material house	1-3 childs	13-16 months	Yes	9-12 months	Vaccination session	No	No		Rainy season		Lack of information
17-20 years	Living with partner	Low level	Homemaker	<100000Fc	Low income	Permanent material house	1-3 childs	13-16 months	Yes	9-12 months	Vaccination session	No	No		Rainy season		Lack of information
17-20 years	Living with partner	Low level	Employed outside the home	<100000Fc	Low income	Permanent material house	1-3 childs	21-23 months	No	9-12 months	Vaccination session	No	No		Rainy season		Missed appointment for ITN collection
21-34 years	Living with partner	Low level	Homemaker	<100000Fc	Low income	Permanent material house	1-3 childs	13-16 months	Yes	9-12 months	Vaccination session	No	No		Rainy season		Lack of information
21-34 years	Not living with partner	Low level	Homemaker	<100000Fc	Low income	Permanent material house	1-3 childs	9-12 months	Yes	9-12 months	Vaccination session	No	No		Dry season		Missed appointment for ITN collection
21-34 years	Living with partner	Low level	Employed outside the home	<100000Fc	Low income	Permanent material house	>6 childs	9-12 months	Yes	9-12 months	Vaccination session	No	No		Rainy season		Missed appointment for ITN collection
21-34 years	Living with partner	Low level	Employed outside the home	<100000Fc	Low income	Permanent material house	>6 childs	9-12 months	No	9-12 months	Vaccination session	No	No		Rainy season		Lack of information
21-34 years	Living with partner	Low level	Employed outside the home	<100000Fc	Low income	Permanent material house	1-3 childs	13-16 months	Yes	9-12 months	Vaccination session	No	No		Dry season		Lack of information
21-34 years	Living with partner	Low level	Employed outside the home	<100000Fc	Low income	Permanent material house	4-6 childs	21-23 months	Yes	9-12 months	Vaccination session	No	No		Rainy season		Lack of information
17-20 years	Living with partner	Low level	Employed outside the home	<100000Fc	Low income	Permanent material house	1-3 childs	9-12 months	Yes	9-12 months	Vaccination session	No	No		Rainy season		Lack of information
21-34 years	Not living with partner	Low level	Employed outside the home	<100000Fc	Low income	Permanent material house	1-3 childs	21-23 months	Yes	9-12 months	Vaccination session	No	No		Rainy season		Lack of information
21-34 years	Living with partner	Low level	Employed outside the home	<100000Fc	Low income	Permanent material house	1-3 childs	13-16 months	Yes	9-12 months	Vaccination session	No	No		Dry season		Lack of information
21-34 years	Living with partner	Low level	Employed outside the home	<100000Fc	Low income	Permanent material house	1-3 childs	13-16 months	Yes	9-12 months	Vaccination session	No	No		Rainy season		Lack of information
>34 years	Living with partner	Low level	Employed outside the home	<100000Fc	Low income	Permanent material house	4-6 childs	9-12 months	Yes	9-12 months	Vaccination session	No	No		Rainy season		Lack of information
21-34 years	Living with partner	Low level	Employed outside the home	<100000Fc	Low income	Permanent material house	4-6 childs	13-16 months	Yes	9-12 months	Vaccination session	No	No		Rainy season		Missed appointment for ITN collection
17-20 years	Living with partner	Low level	Employed outside the home	<100000Fc	Low income	Permanent material house	1-3 childs	9-12 months	Yes	9-12 months	Vaccination session	No	No		Rainy season		Lack of information
21-34 years	Living with partner	Low level	Employed outside the home	>=100000 Fc	High income	Permanent material house	1-3 childs	13-16 months	Yes	9-12 months	Vaccination session	No	No		Rainy season		Shortage of ITNs at the Health Center
21-34 years	Living with partner	Low level	Homemaker	<100000Fc	Low income	Permanent material house	4-6 childs	13-16 months	Yes	9-12 months	Vaccination session	No	No		Dry season		Lack of information
21-34 years	Not living with partner	Low level	Homemaker	<100000Fc	Low income	Permanent material house	4-6 childs	9-12 months	Yes	9-12 months	Vaccination session	No	No		Rainy season		Shortage of ITNs at the Health Center
21-34 years	Living with partner	Low level	Homemaker	<100000Fc	Low income	Permanent material house	1-3 childs	9-12 months	Yes	9-12 months	Vaccination session	No	No		Dry season		Change in the health care district
21-34 years	Living with partner	Low level	Homemaker	<100000Fc	Low income	Permanent material house	1-3 childs	17-20 months	Yes	9-12 months	Vaccination session	No	No		Rainy season		Lack of information
21-34 years	Living with partner	Low level	Employed outside the home	>=100000 Fc	High income	Permanent material house	1-3 childs	21-23 months	Yes	9-12 months	Vaccination session	No	No		Rainy season		Lack of information
17-20 years	Not living with partner	Low level	Homemaker	<100000Fc	Low income	Rudimentary house	1-3 childs	9-12 months	Yes	9-12 months	Vaccination session	No	No		Dry season		Lack of information
21-34 years	Not living with partner	Low level	Homemaker	<100000Fc	Low income	Permanent material house	1-3 childs	13-16 months	No	9-12 months	Vaccination session	No	No		Rainy season		Lack of information
21-34 years	Not living with partner	Low level	Homemaker	<100000Fc	Low income	Permanent material house	1-3 childs	13-16 months	No	9-12 months	Vaccination session	No	No		Rainy season		Lack of information
>34 years	Living with partner	Low level	Homemaker	<100000Fc	Low income	Rudimentary house	1-3 childs	13-16 months	Yes	9-12 months	Vaccination session	No	No		Rainy season		Missed appointment for ITN collection
21-34 years	Living with partner	Low level	Homemaker	<100000Fc	Low income	Permanent material house	1-3 childs	21-23 months	Yes	9-12 months	Vaccination session	No	No		Rainy season		Shortage of ITNs at the Health Center
21-34 years	Living with partner	Low level	Homemaker	<100000Fc	Low income	Permanent material house	1-3 childs	13-16 months	Yes	9-12 months	Vaccination session	No	No		Rainy season		Shortage of ITNs at the Health Center
17-20 years	Not living with partner	Low level	Homemaker	<100000Fc	Low income	Permanent material house	1-3 childs	9-12 months	Yes	9-12 months	Vaccination session	No	No		Rainy season		Lack of information
21-34 years	Living with partner	Low level	Employed outside the home	<100000Fc	Low income	Permanent material house	1-3 childs	9-12 months	No	9-12 months	Vaccination session	No	No		Rainy season		Lack of information
21-34 years	Living with partner	Low level	Employed outside the home	<100000Fc	Low income	Permanent material house	1-3 childs	9-12 months	No	9-12 months	Vaccination session	No	No		Dry season		Lack of information
21-34 years	Living with partner	Low level	Employed outside the home	<100000Fc	Low income	Permanent material house	1-3 childs	13-16 months	Yes	9-12 months	Vaccination session	No	No		Dry season		Lack of information
21-34 years	Living with partner	Low level	Homemaker	<100000Fc	Low income	Permanent material house	1-3 childs	9-12 months	Yes	9-12 months	Vaccination session	No	No		Dry season		Shortage of ITNs at the Health Center
17-20 years	Living with partner	Low level	Homemaker	<100000Fc	Low income	Permanent material house	1-3 childs	13-16 months	Yes	9-12 months	Vaccination session	No	No		Dry season		Lack of information
21-34 years	Not living with partner	Low level	Homemaker	<100000Fc	Low income	Permanent material house	1-3 childs	9-12 months	Yes	9-12 months	Vaccination session	No	No		Dry season		Lack of information
>34 years	Living with partner	Low level	Employed outside the home	<100000Fc	Low income	Rudimentary house	1-3 childs	9-12 months	Yes	9-12 months	Vaccination session	No	No		Dry season		Shortage of ITNs at the Health Center
21-34 years	Living with partner	Low level	Homemaker	<100000Fc	Low income	Rudimentary house	1-3 childs	9-12 months	Yes	9-12 months	Vaccination session	No	No		Rainy season		Lack of information
21-34 years	Not living with partner	Low level	Homemaker	<100000Fc	Low income	Permanent material house	1-3 childs	13-16 months	Yes	9-12 months	Vaccination session	No	No		Rainy season		Missed appointment for ITN collection
>34 years	Not living with partner	Low level	Employed outside the home	<100000Fc	Low income	Permanent material house	1-3 childs	21-23 months	Yes	9-12 months	Vaccination session	No	No		Rainy season		Missed appointment for ITN collection
21-34 years	Living with partner	Low level	Employed outside the home	>=100000 Fc	High income	Permanent material house	1-3 childs	9-12 months	Yes	9-12 months	Vaccination session	No	No		Rainy season		Lack of information
21-34 years	Not living with partner	Low level	Homemaker	<100000Fc	Low income	Rudimentary house	1-3 childs	21-23 months	Yes	9-12 months	Vaccination session	No	No		Rainy season		Lack of information
21-34 years	Not living with partner	Low level	Employed outside the home	<100000Fc	Low income	Rudimentary house	1-3 childs	9-12 months	Yes	9-12 months	Vaccination session	No	No		Rainy season		Lack of information
21-34 years	Living with partner	Low level	Employed outside the home	<100000Fc	Low income	Rudimentary house	1-3 childs	17-20 months	Yes	9-12 months	Vaccination session	No	No		Rainy season		Lack of information
21-34 years	Not living with partner	Low level	Homemaker	<100000Fc	Low income	Rudimentary house	1-3 childs	17-20 months	Yes	9-12 months	Vaccination session	No	No		Rainy season		Lack of information
21-34 years	Living with partner	Low level	Homemaker	<100000Fc	Low income	Rudimentary house	1-3 childs	9-12 months	Yes	9-12 months	Vaccination session	No	No		Rainy season		Lack of information
>34 years	Living with partner	Low level	Employed outside the home	<100000Fc	Low income	Rudimentary house	4-6 childs	17-20 months	Yes	9-12 months	Vaccination session	No	No		Rainy season		Lack of information
21-34 years	Living with partner	Low level	Homemaker	<100000Fc	Low income	Rudimentary house	1-3 childs	13-16 months	Yes	9-12 months	Vaccination session	No	No		Rainy season		Lack of information
21-34 years	Living with partner	Low level	Employed outside the home	<100000Fc	Low income	Rudimentary house	4-6 childs	13-16 months	Yes	9-12 months	Vaccination session	No	No		Rainy season		Shortage of ITNs at the Health Center
21-34 years	Living with partner	Low level	Employed outside the home	<100000Fc	Low income	Rudimentary house	1-3 childs	9-12 months	Yes	9-12 months	Vaccination session	No	No		Rainy season		Shortage of ITNs at the Health Center
21-34 years	Not living with partner	Low level	Employed outside the home	<100000Fc	Low income	Rudimentary house	1-3 childs	13-16 months	Yes	9-12 months	Vaccination session	No	No		Rainy season		Missed appointment for ITN collection
21-34 years	Living with partner	Low level	Homemaker	<100000Fc	Low income	Rudimentary house	1-3 childs	17-20 months	Yes	9-12 months	Vaccination session	No	No		Rainy season		Lack of information
>34 years	Living with partner	Low level	Employed outside the home	<100000Fc	Low income	Rudimentary house	4-6 childs	13-16 months	Yes	9-12 months	Vaccination session	No	No		Rainy season		Lack of information
17-20 years	Not living with partner	Low level	Homemaker	<100000Fc	Low income	Rudimentary house	1-3 childs	9-12 months	Yes	9-12 months	Vaccination session	No	No		Rainy season		Lack of information
>34 years	Living with partner	Low level	Homemaker	<100000Fc	Low income	Rudimentary house	4-6 childs	17-20 months	Yes	9-12 months	Vaccination session	No	No		Rainy season		Shortage of ITNs at the Health Center
>34 years	Not living with partner	Low level	Employed outside the home	<100000Fc	Low income	Rudimentary house	>6 childs	13-16 months	Yes	9-12 months	Vaccination session	No	No		Rainy season		Shortage of ITNs at the Health Center
21-34 years	Living with partner	Low level	Homemaker	<100000Fc	Low income	Rudimentary house	1-3 childs	21-23 months	Yes	9-12 months	Vaccination session	No	No		Rainy season		Lack of information
21-34 years	Living with partner	Low level	Homemaker	<100000Fc	Low income	Rudimentary house	1-3 childs	17-20 months	Yes	9-12 months	Vaccination session	No	No		Rainy season		Lack of information
>34 years	Living with partner	Low level	Homemaker	<100000Fc	Low income	Rudimentary house	1-3 childs	21-23 months	Yes	9-12 months	Vaccination session	No	No		Rainy season		Lack of information
21-34 years	Living with partner	Low level	Employed outside the home	<100000Fc	Low income	Rudimentary house	4-6 childs	9-12 months	Yes	9-12 months	Vaccination session	No	No		Rainy season		Missed appointment for ITN collection
21-34 years	Living with partner	Low level	Homemaker	<100000Fc	Low income	Rudimentary house	1-3 childs	21-23 months	Yes	9-12 months	Vaccination session	No	No		Rainy season		Shortage of ITNs at the Health Center
21-34 years	Not living with partner	Low level	Homemaker	<100000Fc	Low income	Rudimentary house	1-3 childs	9-12 months	Yes	9-12 months	Vaccination session	No	No		Rainy season		Lack of information
21-34 years	Living with partner	Low level	Homemaker	<100000Fc	Low income	Rudimentary house	4-6 childs	17-20 months	Yes	9-12 months	Vaccination session	No	No		Rainy season		Lack of information
21-34 years	Living with partner	Low level	Employed outside the home	<100000Fc	Low income	Rudimentary house	1-3 childs	21-23 months	Yes	9-12 months	Vaccination session	No	No		Rainy season		Lack of information
>34 years	Living with partner	Low level	Homemaker	<100000Fc	Low income	Rudimentary house	4-6 childs	21-23 months	Yes	9-12 months	Vaccination session	No	No		Rainy season		Lack of information
21-34 years	Not living with partner	Low level	Homemaker	<100000Fc	Low income	Rudimentary house	1-3 childs	21-23 months	Yes	9-12 months	Vaccination session	No	No		Rainy season		Lack of information
21-34 years	Living with partner	Low level	Employed outside the home	<100000Fc	Low income	Rudimentary house	4-6 childs	21-23 months	Yes	9-12 months	Vaccination session	No	No		Rainy season		Lack of information
21-34 years	Not living with partner	Low level	Homemaker	<100000Fc	Low income	Rudimentary house	1-3 childs	21-23 months	Yes	9-12 months	Vaccination session	No	No		Rainy season		Lack of information
21-34 years	Living with partner	Low level	Employed outside the home	<100000Fc	Low income	Rudimentary house	4-6 childs	9-12 months	Yes	9-12 months	Vaccination session	No	No		Rainy season		Lack of information
17-20 years	Living with partner	Low level	Employed outside the home	<100000Fc	Low income	Rudimentary house	1-3 childs	13-16 months	Yes	9-12 months	Vaccination session	No	No		Rainy season		Lack of information
21-34 years	Living with partner	Low level	Homemaker	<100000Fc	Low income	Rudimentary house	1-3 childs	9-12 months	Yes	9-12 months	Vaccination session	No	No		Rainy season		Lack of information
21-34 years	Living with partner	Low level	Employed outside the home	<100000Fc	Low income	Rudimentary house	4-6 childs	9-12 months	Yes	9-12 months	Vaccination session	No	No		Rainy season		Lack of information
21-34 years	Living with partner	Low level	Homemaker	>=100000 Fc	High income	Rudimentary house	4-6 childs	9-12 months	Yes	9-12 months	Vaccination session	No	No		Rainy season		Lack of information
17-20 years	Not living with partner	Low level	Homemaker	<100000Fc	Low income	Rudimentary house	1-3 childs	9-12 months	Yes	9-12 months	Vaccination session	No	No		Rainy season		Lack of information
21-34 years	Living with partner	Low level	Homemaker	<100000Fc	Low income	Rudimentary house	1-3 childs	21-23 months	Yes	9-12 months	Vaccination session	No	No		Rainy season		Shortage of ITNs at the Health Center
21-34 years	Living with partner	Low level	Homemaker	<100000Fc	Low income	Rudimentary house	1-3 childs	9-12 months	Yes	9-12 months	Vaccination session	No	No		Rainy season		Lack of information
>34 years	Living with partner	Low level	Homemaker	<100000Fc	Low income	Rudimentary house	4-6 childs	17-20 months	Yes	9-12 months	Vaccination session	No	No		Rainy season		Lack of information
21-34 years	Living with partner	Low level	Homemaker	<100000Fc	Low income	Rudimentary house	1-3 childs	13-16 months	Yes	9-12 months	Vaccination session	No	No		Rainy season		Shortage of ITNs at the Health Center
>34 years	Living with partner	Low level	Employed outside the home	>=100000 Fc	High income	Rudimentary house	1-3 childs	21-23 months	Yes	9-12 months	Vaccination session	No	No		Rainy season		Shortage of ITNs at the Health Center
>34 years	Living with partner	Low level	Employed outside the home	<100000Fc	Low income	Rudimentary house	1-3 childs	9-12 months	No	9-12 months	Vaccination session	No	No		Rainy season		Lack of information
21-34 years	Not living with partner	Low level	Homemaker	<100000Fc	Low income	Rudimentary house	1-3 childs	21-23 months	Yes	9-12 months	Vaccination session	No	No		Rainy season		Lack of information
>34 years	Living with partner	Low level	Employed outside the home	<100000Fc	Low income	Rudimentary house	4-6 childs	17-20 months	Yes	9-12 months	Vaccination session	No	No		Rainy season		Lack of information
21-34 years	Not living with partner	Low level	Homemaker	<100000Fc	Low income	Rudimentary house	1-3 childs	17-20 months	Yes	9-12 months	Vaccination session	No	No		Rainy season		Lack of information
21-34 years	Not living with partner	Low level	Homemaker	<100000Fc	Low income	Rudimentary house	1-3 childs	9-12 months	Yes	9-12 months	Vaccination session	No	No		Rainy season		Lack of information
17-20 years	Not living with partner	Low level	Homemaker	<100000Fc	Low income	Rudimentary house	1-3 childs	13-16 months	Yes	9-12 months	Vaccination session	No	No		Rainy season		Lack of information
21-34 years	Living with partner	High level	Homemaker	<100000Fc	Low income	Rudimentary house	1-3 childs	21-23 months	Yes	9-12 months	Vaccination session	No	No		Rainy season		Lack of information
21-34 years	Not living with partner	High level	Homemaker	<100000Fc	Low income	Rudimentary house	1-3 childs	17-20 months	No	9-12 months	Vaccination session	No	No		Rainy season		Missed appointment for ITN collection
21-34 years	Living with partner	High level	Homemaker	<100000Fc	Low income	Permanent material house	1-3 childs	9-12 months	Yes	9-12 months	Vaccination session	No	No		Rainy season		Lack of information
17-20 years	Living with partner	High level	Employed outside the home	>=100000 Fc	High income	Rudimentary house	1-3 childs	21-23 months	Yes	9-12 months	Vaccination session	No	No		Rainy season		Lack of information
21-34 years	Living with partner	High level	Homemaker	>=100000 Fc	High income	Rudimentary house	1-3 childs	9-12 months	Yes	9-12 months	Vaccination session	No	No		Rainy season		Lack of information
21-34 years	Not living with partner	High level	Homemaker	>=100000 Fc	High income	Rudimentary house	1-3 childs	21-23 months	Yes	9-12 months	Vaccination session	No	No		Rainy season		Lack of information
17-20 years	Living with partner	High level	Employed outside the home	>=100000 Fc	High income	Rudimentary house	1-3 childs	13-16 months	Yes	9-12 months	Vaccination session	No	No		Rainy season		Shortage of ITNs at the Health Center
>34 years	Living with partner	High level	Employed outside the home	>=100000 Fc	High income	Rudimentary house	1-3 childs	9-12 months	Yes	9-12 months	Vaccination session	No	No		Rainy season		Lack of information
21-34 years	Living with partner	High level	Homemaker	<100000Fc	Low income	Rudimentary house	1-3 childs	13-16 months	Yes	9-12 months	Vaccination session	No	No		Rainy season		Lack of information
>34 years	Living with partner	High level	Employed outside the home	<100000Fc	Low income	Rudimentary house	1-3 childs	17-20 months	Yes	9-12 months	Vaccination session	No	No		Rainy season		Shortage of ITNs at the Health Center
21-34 years	Living with partner	High level	Employed outside the home	<100000Fc	Low income	Rudimentary house	1-3 childs	9-12 months	No	9-12 months	Vaccination session	No	No		Rainy season		Shortage of ITNs at the Health Center
>34 years	Not living with partner	High level	Employed outside the home	>=100000 Fc	High income	Rudimentary house	1-3 childs	13-16 months	Yes	9-12 months	Vaccination session	No	No		Rainy season		Shortage of ITNs at the Health Center
>34 years	Living with partner	High level	Homemaker	<100000Fc	Low income	Rudimentary house	4-6 childs	13-16 months	Yes	9-12 months	Vaccination session	No	No		Rainy season		Lack of information
21-34 years	Living with partner	High level	Employed outside the home	<100000Fc	Low income	Rudimentary house	1-3 childs	17-20 months	Yes	9-12 months	Vaccination session	No	No		Rainy season		Lack of information
21-34 years	Living with partner	High level	Homemaker	<100000Fc	Low income	Rudimentary house	1-3 childs	9-12 months	Yes	9-12 months	Vaccination session	No	No		Rainy season		Lack of information
21-34 years	Living with partner	High level	Homemaker	<100000Fc	Low income	Rudimentary house	4-6 childs	17-20 months	Yes	9-12 months	Vaccination session	No	No		Rainy season		Lack of information
>34 years	Living with partner	Low level	Homemaker	<100000Fc	Low income	Permanent material house	>6 childs	21-23 months	No	9-12 months	Vaccination session	Yes	No		Rainy season		Shortage of ITNs at the Health Center
21-34 years	Living with partner	Low level	Homemaker	<100000Fc	Low income	Permanent material house	1-3 childs	13-16 months	No	9-12 months	Vaccination session	Yes	No		Rainy season		Shortage of ITNs at the Health Center
21-34 years	Living with partner	Low level	Homemaker	<100000Fc	Low income	Permanent material house	1-3 childs	9-12 months	No	9-12 months	Vaccination session	Yes	No		Rainy season		Lack of information
21-34 years	Not living with partner	Low level	Employed outside the home	<100000Fc	Low income	Permanent material house	>6 childs	9-12 months	No	9-12 months	Vaccination session	Yes	No		Rainy season		Shortage of ITNs at the Health Center
>34 years	Living with partner	Low level	Employed outside the home	<100000Fc	Low income	Permanent material house	1-3 childs	9-12 months	No	9-12 months	Vaccination session	Yes	No		Rainy season		Lack of information
17-20 years	Living with partner	Low level	Homemaker	<100000Fc	Low income	Permanent material house	1-3 childs	9-12 months	No	9-12 months	Vaccination session	Yes	No		Rainy season		Change in the health care district
17-20 years	Living with partner	High level	Homemaker	<100000Fc	Low income	Permanent material house	1-3 childs	17-20 months	No	9-12 months	Vaccination session	Yes	No		Rainy season		Missed appointment for ITN collection
21-34 years	Living with partner	Low level	Homemaker	<100000Fc	Low income	Permanent material house	1-3 childs	21-23 months	No	9-12 months	Vaccination session	No	No		Rainy season		Lack of information
17-20 years	Not living with partner	Low level	Homemaker	<100000Fc	Low income	Permanent material house	1-3 childs	13-16 months	No	9-12 months	Vaccination session	No	No		Rainy season		Lack of information
21-34 years	Living with partner	Low level	Employed outside the home	<100000Fc	Low income	Permanent material house	4-6 childs	13-16 months	No	9-12 months	Vaccination session	No	No		Rainy season		Lack of information
>34 years	Living with partner	Low level	Employed outside the home	<100000Fc	Low income	Permanent material house	4-6 childs	13-16 months	No	9-12 months	Vaccination session	No	No		Rainy season		Lack of information
21-34 years	Living with partner	Low level	Homemaker	<100000Fc	Low income	Permanent material house	1-3 childs	13-16 months	No	9-12 months	Vaccination session	No	No		Rainy season		Shortage of ITNs at the Health Center
21-34 years	Living with partner	Low level	Employed outside the home	<100000Fc	Low income	Permanent material house	1-3 childs	21-23 months	No	9-12 months	Vaccination session	No	No		Rainy season		Missed appointment for ITN collection
21-34 years	Living with partner	Low level	Employed outside the home	<100000Fc	Low income	Rudimentary house	1-3 childs	13-16 months	No	9-12 months	Vaccination session	No	No		Rainy season		Lack of information
21-34 years	Living with partner	Low level	Homemaker	<100000Fc	Low income	Permanent material house	1-3 childs	13-16 months	No	9-12 months	Vaccination session	Yes	No		Rainy season		Shortage of ITNs at the Health Center
21-34 years	Living with partner	Low level	Homemaker	>=100000 Fc	High income	Permanent material house	4-6 childs	9-12 months	No	9-12 months	Vaccination session	Yes	No		Rainy season		Missed appointment for ITN collection
>34 years	Living with partner	Low level	Homemaker	<100000Fc	Low income	Permanent material house	>6 childs	17-20 months	No	9-12 months	Vaccination session	Yes	No		Rainy season		Shortage of ITNs at the Health Center
>34 years	Living with partner	Low level	Employed outside the home	<100000Fc	Low income	Rudimentary house	1-3 childs	9-12 months	No	9-12 months	Vaccination session	Yes	No		Rainy season		Shortage of ITNs at the Health Center
21-34 years	Not living with partner	Low level	Homemaker	<100000Fc	Low income	Permanent material house	1-3 childs	13-16 months	No	9-12 months	Vaccination session	No	No		Rainy season		Shortage of ITNs at the Health Center
>34 years	Living with partner	Low level	Employed outside the home	<100000Fc	Low income	Permanent material house	>6 childs	9-12 months	No	9-12 months	Vaccination session	No	No		Rainy season		Lack of information
17-20 years	Not living with partner	Low level	Homemaker	<100000Fc	Low income	Rudimentary house	1-3 childs	9-12 months	No	9-12 months	Vaccination session	No	No		Rainy season		Lack of information
21-34 years	Living with partner	Low level	Employed outside the home	<100000Fc	Low income	Permanent material house	1-3 childs	21-23 months	No	9-12 months	Vaccination session	No	No		Rainy season		Lack of information
>34 years	Living with partner	Low level	Employed outside the home	<100000Fc	Low income	Permanent material house	1-3 childs	21-23 months	No	9-12 months	Vaccination session	No	No		Rainy season		Lack of information
21-34 years	Living with partner	Low level	Homemaker	<100000Fc	Low income	Permanent material house	1-3 childs	9-12 months	No	9-12 months	Vaccination session	Yes	No		Rainy season		Shortage of ITNs at the Health Center
21-34 years	Living with partner	Low level	Homemaker	<100000Fc	Low income	Permanent material house	1-3 childs	13-16 months	No	9-12 months	Vaccination session	Yes	No		Rainy season		Lack of information
21-34 years	Living with partner	Low level	Employed outside the home	<100000Fc	Low income	Permanent material house	1-3 childs	13-16 months	No	9-12 months	Vaccination session	Yes	No		Rainy season		Missed appointment for ITN collection
21-34 years	Living with partner	High level	Employed outside the home	>=100000 Fc	High income	Rudimentary house	1-3 childs	13-16 months	No	9-12 months	Vaccination session	Yes	No		Rainy season		Lack of information
21-34 years	Living with partner	Low level	Homemaker	<100000Fc	Low income	Permanent material house	1-3 childs	9-12 months	No	9-12 months	Vaccination session	No	No		Rainy season		Shortage of ITNs at the Health Center
17-20 years	Living with partner	Low level	Employed outside the home	<100000Fc	Low income	Permanent material house	1-3 childs	13-16 months	No	9-12 months	Vaccination session	No	No		Rainy season		Lack of information
21-34 years	Living with partner	Low level	Homemaker	<100000Fc	Low income	Permanent material house	1-3 childs	13-16 months	No	9-12 months	Vaccination session	No	No		Rainy season		Lack of information
21-34 years	Living with partner	Low level	Homemaker	<100000Fc	Low income	Rudimentary house	1-3 childs	17-20 months	No	9-12 months	Vaccination session	No	No		Rainy season		Lack of information
17-20 years	Not living with partner	Low level	Homemaker	<100000Fc	Low income	Rudimentary house	1-3 childs	13-16 months	No	9-12 months	Vaccination session	No	No		Rainy season		Lack of information
>34 years	Living with partner	Low level	Homemaker	<100000Fc	Low income	Permanent material house	1-3 childs	21-23 months	No	13-15 months	Vaccination session	Yes	No		Rainy season		Lack of information
21-34 years	Living with partner	Low level	Homemaker	<100000Fc	Low income	Permanent material house	1-3 childs	13-16 months	No	13-15 months	Vaccination session	Yes	No		Rainy season		Lack of information
17-20 years	Living with partner	Low level	Homemaker	<100000Fc	Low income	Permanent material house	1-3 childs	9-12 months	No	13-15 months	Vaccination session	No	No		Rainy season		Change in the health care district
21-34 years	Living with partner	Low level	Employed outside the home	<100000Fc	Low income	Rudimentary house	1-3 childs	17-20 months	No	13-15 months	Vaccination session	Yes	No		Rainy season		Lack of information
>34 years	Living with partner	Low level	Homemaker	<100000Fc	Low income	Permanent material house	4-6 childs	13-16 months	No	13-15 months	Vaccination session	Yes	No		Rainy season		Lack of information
>34 years	Living with partner	Low level	Homemaker	<100000Fc	Low income	Permanent material house	1-3 childs	13-16 months	No	13-15 months	Vaccination session	No	No		Rainy season		Lack of information
>34 years	Not living with partner	Low level	Employed outside the home	<100000Fc	Low income	Rudimentary house	>6 childs	17-20 months	No	13-15 months	Vaccination session	No	No		Rainy season		Lack of information
21-34 years	Living with partner	Low level	Homemaker	<100000Fc	Low income	Permanent material house	1-3 childs	17-20 months	No	13-15 months	Vaccination session	No	No		Rainy season		Shortage of ITNs at the Health Center
21-34 years	Living with partner	Low level	Homemaker	<100000Fc	Low income	Rudimentary house	1-3 childs	21-23 months	No	13-15 months	Vaccination session	No	No		Rainy season		Lack of information
21-34 years	Living with partner	Low level	Employed outside the home	>=100000 Fc	High income	Rudimentary house	1-3 childs	17-20 months	No	13-15 months	Vaccination session	No	No		Rainy season		Lack of information
>34 years	Living with partner	Low level	Employed outside the home	>=100000 Fc	High income	Rudimentary house	4-6 childs	21-23 months	No	13-15 months	Vaccination session	No	No		Rainy season		Shortage of ITNs at the Health Center
21-34 years	Living with partner	High level	Homemaker	<100000Fc	Low income	Rudimentary house	1-3 childs	17-20 months	No	13-15 months	Vaccination session	No	No		Rainy season		Lack of information
21-34 years	Not living with partner	Low level	Homemaker	<100000Fc	Low income	Permanent material house	1-3 childs	17-20 months	Yes	9-12 months	Vaccination session	Yes	No		Rainy season		Lack of information
21-34 years	Not living with partner	Low level	Homemaker	<100000Fc	Low income	Permanent material house	1-3 childs	9-12 months	Yes	9-12 months	Vaccination session	Yes	No		Rainy season		Shortage of ITNs at the Health Center
21-34 years	Living with partner	Low level	Homemaker	<100000Fc	Low income	Permanent material house	1-3 childs	13-16 months	Yes	9-12 months	Vaccination session	Yes	No		Rainy season		Lack of information
21-34 years	Living with partner	Low level	Homemaker	<100000Fc	Low income	Permanent material house	1-3 childs	17-20 months	Yes	9-12 months	Vaccination session	Yes	No		Rainy season		Lack of information
21-34 years	Living with partner	Low level	Homemaker	<100000Fc	Low income	Permanent material house	1-3 childs	13-16 months	Yes	9-12 months	Vaccination session	Yes	No		Rainy season		Lack of information
>34 years	Living with partner	Low level	Homemaker	<100000Fc	Low income	Permanent material house	1-3 childs	9-12 months	Yes	9-12 months	Vaccination session	Yes	No		Rainy season		Lack of information
21-34 years	Living with partner	Low level	Homemaker	<100000Fc	Low income	Permanent material house	1-3 childs	17-20 months	Yes	9-12 months	Vaccination session	Yes	No		Rainy season		Lack of information
21-34 years	Living with partner	Low level	Homemaker	<100000Fc	Low income	Permanent material house	1-3 childs	9-12 months	Yes	9-12 months	Vaccination session	Yes	No		Rainy season		Lack of information
17-20 years	Not living with partner	Low level	Homemaker	<100000Fc	Low income	Permanent material house	1-3 childs	9-12 months	Yes	9-12 months	Vaccination session	Yes	No		Rainy season		Lack of information
21-34 years	Living with partner	Low level	Homemaker	<100000Fc	Low income	Permanent material house	1-3 childs	17-20 months	Yes	9-12 months	Vaccination session	Yes	No		Rainy season		Lack of information
21-34 years	Living with partner	Low level	Homemaker	<100000Fc	Low income	Permanent material house	1-3 childs	13-16 months	Yes	9-12 months	Vaccination session	Yes	No		Rainy season		Lack of information
21-34 years	Living with partner	Low level	Homemaker	<100000Fc	Low income	Permanent material house	1-3 childs	21-23 months	Yes	9-12 months	Vaccination session	Yes	No		Rainy season		Lack of information
21-34 years	Living with partner	Low level	Employed outside the home	<100000Fc	Low income	Permanent material house	1-3 childs	13-16 months	Yes	9-12 months	Vaccination session	Yes	No		Rainy season		Lack of information
21-34 years	Living with partner	Low level	Homemaker	<100000Fc	Low income	Permanent material house	1-3 childs	9-12 months	Yes	9-12 months	Vaccination session	Yes	No		Rainy season		Shortage of ITNs at the Health Center
21-34 years	Living with partner	Low level	Homemaker	<100000Fc	Low income	Permanent material house	1-3 childs	9-12 months	Yes	9-12 months	Vaccination session	Yes	No		Rainy season		Shortage of ITNs at the Health Center
21-34 years	Living with partner	Low level	Homemaker	<100000Fc	Low income	Permanent material house	1-3 childs	17-20 months	Yes	9-12 months	Vaccination session	Yes	No		Rainy season		Shortage of ITNs at the Health Center
21-34 years	Living with partner	Low level	Homemaker	<100000Fc	Low income	Permanent material house	1-3 childs	17-20 months	Yes	9-12 months	Vaccination session	Yes	No		Rainy season		Shortage of ITNs at the Health Center
21-34 years	Living with partner	Low level	Homemaker	<100000Fc	Low income	Permanent material house	1-3 childs	13-16 months	Yes	9-12 months	Vaccination session	Yes	No		Rainy season		Shortage of ITNs at the Health Center
21-34 years	Living with partner	Low level	Homemaker	<100000Fc	Low income	Permanent material house	1-3 childs	9-12 months	Yes	9-12 months	Vaccination session	Yes	No		Rainy season		Shortage of ITNs at the Health Center
21-34 years	Living with partner	Low level	Homemaker	<100000Fc	Low income	Permanent material house	1-3 childs	13-16 months	Yes	9-12 months	Vaccination session	Yes	No		Rainy season		Shortage of ITNs at the Health Center
21-34 years	Living with partner	Low level	Homemaker	<100000Fc	Low income	Permanent material house	1-3 childs	17-20 months	Yes	9-12 months	Vaccination session	Yes	No		Rainy season		Shortage of ITNs at the Health Center
21-34 years	Living with partner	Low level	Homemaker	<100000Fc	Low income	Permanent material house	1-3 childs	13-16 months	Yes	9-12 months	Vaccination session	Yes	No		Rainy season		Shortage of ITNs at the Health Center
21-34 years	Living with partner	Low level	Homemaker	<100000Fc	Low income	Permanent material house	1-3 childs	21-23 months	Yes	9-12 months	Vaccination session	Yes	No		Rainy season		Shortage of ITNs at the Health Center
>34 years	Living with partner	Low level	Employed outside the home	<100000Fc	Low income	Rudimentary house	1-3 childs	13-16 months	Yes	9-12 months	Vaccination session	Yes	No		Rainy season		Missed appointment for ITN collection
17-20 years	Not living with partner	Low level	Homemaker	<100000Fc	Low income	Permanent material house	1-3 childs	13-16 months	Yes	9-12 months	Vaccination session	Yes	No		Rainy season		Missed appointment for ITN collection
17-20 years	Not living with partner	Low level	Homemaker	<100000Fc	Low income	Permanent material house	1-3 childs	17-20 months	Yes	9-12 months	Vaccination session	Yes	No		Rainy season		Missed appointment for ITN collection
21-34 years	Living with partner	Low level	Homemaker	<100000Fc	Low income	Permanent material house	1-3 childs	13-16 months	No	9-12 months	Vaccination session	Yes	No		Rainy season		Shortage of ITNs at the Health Center
21-34 years	Living with partner	Low level	Employed outside the home	<100000Fc	Low income	Permanent material house	1-3 childs	17-20 months	Yes	9-12 months	Vaccination session	Yes	No		Rainy season		Change in the health care district
21-34 years	Living with partner	Low level	Employed outside the home	<100000Fc	Low income	Permanent material house	4-6 childs	13-16 months	Yes	9-12 months	Vaccination session	Yes	No		Rainy season		Lack of information
21-34 years	Living with partner	Low level	Homemaker	<100000Fc	Low income	Permanent material house	1-3 childs	9-12 months	Yes	9-12 months	Vaccination session	Yes	No		Rainy season		Shortage of ITNs at the Health Center
17-20 years	Living with partner	Low level	Employed outside the home	>=100000 Fc	High income	Rudimentary house	1-3 childs	9-12 months	Yes	9-12 months	Vaccination session	Yes	No		Rainy season		Change in the health care district
21-34 years	Living with partner	Low level	Employed outside the home	<100000Fc	Low income	Permanent material house	>6 childs	21-23 months	Yes	9-12 months	Vaccination session	Yes	No		Rainy season		Shortage of ITNs at the Health Center
21-34 years	Living with partner	Low level	Employed outside the home	<100000Fc	Low income	Permanent material house	1-3 childs	9-12 months	No	9-12 months	Vaccination session	Yes	No		Rainy season		Lack of information
21-34 years	Living with partner	Low level	Employed outside the home	<100000Fc	Low income	Permanent material house	1-3 childs	13-16 months	Yes	9-12 months	Vaccination session	Yes	No		Rainy season		Missed appointment for ITN collection
21-34 years	Living with partner	Low level	Homemaker	<100000Fc	Low income	Permanent material house	1-3 childs	13-16 months	Yes	9-12 months	Vaccination session	Yes	No		Rainy season		Change in the health care district
21-34 years	Living with partner	Low level	Employed outside the home	<100000Fc	Low income	Permanent material house	1-3 childs	9-12 months	Yes	9-12 months	Vaccination session	Yes	No		Rainy season		Shortage of ITNs at the Health Center
21-34 years	Living with partner	Low level	Homemaker	<100000Fc	Low income	Permanent material house	>6 childs	13-16 months	Yes	9-12 months	Vaccination session	Yes	No		Rainy season		Lack of information
21-34 years	Living with partner	Low level	Employed outside the home	>=100000 Fc	High income	Permanent material house	1-3 childs	9-12 months	Yes	9-12 months	Vaccination session	Yes	No		Rainy season		Shortage of ITNs at the Health Center
17-20 years	Living with partner	Low level	Employed outside the home	<100000Fc	Low income	Rudimentary house	1-3 childs	9-12 months	No	9-12 months	Vaccination session	Yes	No		Rainy season		Lack of information
21-34 years	Living with partner	Low level	Employed outside the home	>=100000 Fc	High income	Permanent material house	1-3 childs	9-12 months	Yes	9-12 months	Vaccination session	Yes	No		Rainy season		Shortage of ITNs at the Health Center
21-34 years	Not living with partner	Low level	Homemaker	<100000Fc	Low income	Permanent material house	1-3 childs	13-16 months	Yes	9-12 months	Vaccination session	Yes	No		Rainy season		Shortage of ITNs at the Health Center
>34 years	Living with partner	Low level	Homemaker	<100000Fc	Low income	Permanent material house	>6 childs	17-20 months	Yes	9-12 months	Vaccination session	Yes	No		Rainy season		Lack of information
21-34 years	Living with partner	Low level	Homemaker	<100000Fc	Low income	Rudimentary house	4-6 childs	17-20 months	No	9-12 months	Vaccination session	Yes	No		Rainy season		Shortage of ITNs at the Health Center
21-34 years	Living with partner	Low level	Employed outside the home	<100000Fc	Low income	Rudimentary house	1-3 childs	13-16 months	Yes	9-12 months	Vaccination session	Yes	No		Rainy season		Lack of information
>34 years	Not living with partner	Low level	Employed outside the home	<100000Fc	Low income	Rudimentary house	1-3 childs	17-20 months	Yes	9-12 months	Vaccination session	Yes	No		Rainy season		Shortage of ITNs at the Health Center
>34 years	Not living with partner	Low level	Employed outside the home	<100000Fc	Low income	Rudimentary house	1-3 childs	13-16 months	Yes	9-12 months	Vaccination session	Yes	No		Rainy season		Shortage of ITNs at the Health Center
21-34 years	Living with partner	Low level	Homemaker	<100000Fc	Low income	Permanent material house	1-3 childs	9-12 months	No	9-12 months	Vaccination session	Yes	No		Dry season		Change in the health care district
>34 years	Living with partner	Low level	Employed outside the home	>=100000 Fc	High income	Permanent material house	1-3 childs	9-12 months	Yes	9-12 months	Vaccination session	Yes	No		Rainy season		Shortage of ITNs at the Health Center
21-34 years	Not living with partner	Low level	Homemaker	<100000Fc	Low income	Permanent material house	1-3 childs	9-12 months	Yes	9-12 months	Vaccination session	Yes	No		Rainy season		Lack of information
21-34 years	Living with partner	Low level	Homemaker	<100000Fc	Low income	Permanent material house	1-3 childs	17-20 months	Yes	9-12 months	Vaccination session	Yes	No		Rainy season		Shortage of ITNs at the Health Center
17-20 years	Living with partner	Low level	Homemaker	<100000Fc	Low income	Permanent material house	1-3 childs	13-16 months	No	9-12 months	Vaccination session	Yes	No		Rainy season		Shortage of ITNs at the Health Center
>34 years	Living with partner	Low level	Homemaker	<100000Fc	Low income	Permanent material house	1-3 childs	13-16 months	No	9-12 months	Vaccination session	Yes	No		Dry season		Missed appointment for ITN collection
>34 years	Living with partner	Low level	Homemaker	<100000Fc	Low income	Permanent material house	1-3 childs	9-12 months	Yes	9-12 months	Vaccination session	Yes	No		Rainy season		Shortage of ITNs at the Health Center
21-34 years	Living with partner	Low level	Employed outside the home	<100000Fc	Low income	Rudimentary house	1-3 childs	17-20 months	Yes	9-12 months	Vaccination session	Yes	No		Rainy season		Shortage of ITNs at the Health Center
21-34 years	Living with partner	Low level	Employed outside the home	<100000Fc	Low income	Permanent material house	1-3 childs	9-12 months	Yes	9-12 months	Vaccination session	Yes	No		Dry season		Lack of information
21-34 years	Living with partner	Low level	Employed outside the home	>=100000 Fc	High income	Permanent material house	>6 childs	17-20 months	Yes	9-12 months	Vaccination session	Yes	No		Rainy season		Shortage of ITNs at the Health Center
17-20 years	Living with partner	Low level	Employed outside the home	>=100000 Fc	High income	Permanent material house	1-3 childs	17-20 months	Yes	9-12 months	Vaccination session	Yes	No		Rainy season		Change in the health care district
21-34 years	Living with partner	Low level	Employed outside the home	>=100000 Fc	High income	Permanent material house	1-3 childs	9-12 months	Yes	9-12 months	Vaccination session	Yes	No		Rainy season		Change in the health care district
21-34 years	Not living with partner	Low level	Employed outside the home	>=100000 Fc	High income	Permanent material house	4-6 childs	9-12 months	Yes	9-12 months	Vaccination session	Yes	No		Dry season		Change in the health care district
21-34 years	Not living with partner	Low level	Homemaker	>=100000 Fc	High income	Rudimentary house	1-3 childs	21-23 months	Yes	9-12 months	Vaccination session	Yes	No		Rainy season		Shortage of ITNs at the Health Center
21-34 years	Living with partner	Low level	Homemaker	<100000Fc	Low income	Rudimentary house	1-3 childs	13-16 months	Yes	9-12 months	Vaccination session	Yes	No		Rainy season		Shortage of ITNs at the Health Center
21-34 years	Living with partner	Low level	Homemaker	<100000Fc	Low income	Rudimentary house	1-3 childs	13-16 months	Yes	9-12 months	Vaccination session	Yes	No		Rainy season		Lack of information
>34 years	Living with partner	Low level	Homemaker	>=100000 Fc	High income	Permanent material house	>6 childs	17-20 months	Yes	9-12 months	Vaccination session	Yes	No		Rainy season		Shortage of ITNs at the Health Center
21-34 years	Living with partner	Low level	Homemaker	<100000Fc	Low income	Rudimentary house	1-3 childs	9-12 months	No	9-12 months	Vaccination session	Yes	No		Rainy season		Shortage of ITNs at the Health Center
17-20 years	Not living with partner	Low level	Homemaker	<100000Fc	Low income	Permanent material house	1-3 childs	9-12 months	Yes	9-12 months	Vaccination session	Yes	No		Dry season		Shortage of ITNs at the Health Center
21-34 years	Living with partner	Low level	Homemaker	<100000Fc	Low income	Rudimentary house	1-3 childs	13-16 months	Yes	9-12 months	Vaccination session	Yes	No		Rainy season		Shortage of ITNs at the Health Center
>34 years	Living with partner	Low level	Employed outside the home	<100000Fc	Low income	Rudimentary house	1-3 childs	9-12 months	Yes	9-12 months	Vaccination session	Yes	No		Dry season		Missed appointment for ITN collection
>34 years	Living with partner	Low level	Employed outside the home	>=100000 Fc	High income	Rudimentary house	1-3 childs	21-23 months	Yes	9-12 months	Vaccination session	Yes	No		Rainy season		Lack of information
21-34 years	Living with partner	Low level	Homemaker	>=100000 Fc	High income	Rudimentary house	4-6 childs	17-20 months	Yes	9-12 months	Vaccination session	Yes	No		Rainy season		Shortage of ITNs at the Health Center
21-34 years	Living with partner	Low level	Homemaker	<100000Fc	Low income	Rudimentary house	1-3 childs	13-16 months	No	9-12 months	Vaccination session	Yes	No		Dry season		Lack of information
21-34 years	Living with partner	Low level	Homemaker	>=100000 Fc	High income	Rudimentary house	1-3 childs	9-12 months	Yes	9-12 months	Vaccination session	Yes	No		Rainy season		Shortage of ITNs at the Health Center
21-34 years	Living with partner	Low level	Homemaker	<100000Fc	Low income	Rudimentary house	4-6 childs	17-20 months	Yes	9-12 months	Vaccination session	Yes	No		Rainy season		Shortage of ITNs at the Health Center
21-34 years	Living with partner	Low level	Employed outside the home	<100000Fc	Low income	Rudimentary house	1-3 childs	13-16 months	Yes	9-12 months	Vaccination session	Yes	No		Rainy season		Shortage of ITNs at the Health Center
17-20 years	Not living with partner	Low level	Employed outside the home	<100000Fc	Low income	Rudimentary house	1-3 childs	9-12 months	Yes	9-12 months	Vaccination session	Yes	No		Rainy season		Lack of information
>34 years	Living with partner	Low level	Homemaker	>=100000 Fc	High income	Rudimentary house	1-3 childs	21-23 months	Yes	9-12 months	Vaccination session	Yes	No		Rainy season		Lack of information
>34 years	Living with partner	Low level	Employed outside the home	<100000Fc	Low income	Rudimentary house	4-6 childs	9-12 months	Yes	9-12 months	Vaccination session	Yes	No		Rainy season		Missed appointment for ITN collection
21-34 years	Living with partner	Low level	Homemaker	<100000Fc	Low income	Rudimentary house	1-3 childs	17-20 months	Yes	9-12 months	Vaccination session	Yes	No		Rainy season		Shortage of ITNs at the Health Center
21-34 years	Not living with partner	Low level	Employed outside the home	<100000Fc	Low income	Rudimentary house	1-3 childs	17-20 months	Yes	9-12 months	Vaccination session	Yes	No		Dry season		Shortage of ITNs at the Health Center
21-34 years	Living with partner	Low level	Employed outside the home	<100000Fc	Low income	Rudimentary house	1-3 childs	13-16 months	Yes	9-12 months	Vaccination session	Yes	No		Dry season		Shortage of ITNs at the Health Center
21-34 years	Living with partner	Low level	Homemaker	<100000Fc	Low income	Rudimentary house	4-6 childs	9-12 months	Yes	9-12 months	Vaccination session	Yes	No		Dry season		Shortage of ITNs at the Health Center
21-34 years	Living with partner	Low level	Employed outside the home	<100000Fc	Low income	Rudimentary house	4-6 childs	9-12 months	Yes	9-12 months	Vaccination session	Yes	No		Dry season		Shortage of ITNs at the Health Center
>34 years	Living with partner	Low level	Homemaker	<100000Fc	Low income	Rudimentary house	4-6 childs	21-23 months	Yes	9-12 months	Vaccination session	Yes	No		Dry season		Shortage of ITNs at the Health Center
21-34 years	Living with partner	Low level	Employed outside the home	<100000Fc	Low income	Rudimentary house	4-6 childs	9-12 months	Yes	9-12 months	Vaccination session	Yes	No		Dry season		Shortage of ITNs at the Health Center
>34 years	Living with partner	Low level	Employed outside the home	<100000Fc	Low income	Rudimentary house	4-6 childs	13-16 months	Yes	9-12 months	Vaccination session	Yes	No		Rainy season		Shortage of ITNs at the Health Center
21-34 years	Living with partner	Low level	Homemaker	<100000Fc	Low income	Rudimentary house	>6 childs	17-20 months	Yes	9-12 months	Vaccination session	Yes	No		Rainy season		Shortage of ITNs at the Health Center
21-34 years	Living with partner	Low level	Employed outside the home	<100000Fc	Low income	Rudimentary house	1-3 childs	17-20 months	Yes	9-12 months	Vaccination session	Yes	No		Rainy season		Shortage of ITNs at the Health Center
21-34 years	Not living with partner	Low level	Homemaker	<100000Fc	Low income	Rudimentary house	1-3 childs	9-12 months	Yes	9-12 months	Vaccination session	Yes	No		Rainy season		Missed appointment for ITN collection
21-34 years	Living with partner	Low level	Homemaker	<100000Fc	Low income	Rudimentary house	1-3 childs	9-12 months	Yes	9-12 months	Vaccination session	Yes	No		Rainy season		Missed appointment for ITN collection
>34 years	Living with partner	Low level	Homemaker	<100000Fc	Low income	Rudimentary house	1-3 childs	13-16 months	No	9-12 months	Vaccination session	Yes	No		Rainy season		Shortage of ITNs at the Health Center
21-34 years	Not living with partner	Low level	Employed outside the home	>=100000 Fc	High income	Rudimentary house	1-3 childs	13-16 months	Yes	9-12 months	Vaccination session	Yes	No		Rainy season		Shortage of ITNs at the Health Center
21-34 years	Living with partner	Low level	Employed outside the home	<100000Fc	Low income	Rudimentary house	1-3 childs	9-12 months	No	9-12 months	Vaccination session	Yes	No		Rainy season		Shortage of ITNs at the Health Center
21-34 years	Living with partner	Low level	Homemaker	<100000Fc	Low income	Rudimentary house	1-3 childs	17-20 months	Yes	9-12 months	Vaccination session	Yes	No		Rainy season		Shortage of ITNs at the Health Center
17-20 years	Living with partner	Low level	Homemaker	<100000Fc	Low income	Rudimentary house	1-3 childs	9-12 months	Yes	9-12 months	Vaccination session	Yes	No		Rainy season		Lack of information
21-34 years	Not living with partner	Low level	Homemaker	<100000Fc	Low income	Rudimentary house	1-3 childs	13-16 months	Yes	9-12 months	Vaccination session	Yes	No		Rainy season		Shortage of ITNs at the Health Center
17-20 years	Not living with partner	Low level	Homemaker	<100000Fc	Low income	Rudimentary house	1-3 childs	21-23 months	No	9-12 months	Vaccination session	Yes	No		Rainy season		Change in the health care district
>34 years	Living with partner	High level	Employed outside the home	<100000Fc	Low income	Permanent material house	1-3 childs	9-12 months	Yes	9-12 months	Vaccination session	Yes	No		Rainy season		Shortage of ITNs at the Health Center
21-34 years	Not living with partner	High level	Homemaker	>=100000 Fc	High income	Permanent material house	1-3 childs	21-23 months	Yes	9-12 months	Vaccination session	Yes	No		Rainy season		Shortage of ITNs at the Health Center
21-34 years	Living with partner	High level	Homemaker	>=100000 Fc	High income	Rudimentary house	1-3 childs	13-16 months	Yes	9-12 months	Vaccination session	Yes	No		Rainy season		Shortage of ITNs at the Health Center
>34 years	Living with partner	High level	Homemaker	>=100000 Fc	High income	Permanent material house	1-3 childs	17-20 months	Yes	9-12 months	Vaccination session	Yes	No		Rainy season		Shortage of ITNs at the Health Center
21-34 years	Living with partner	High level	Homemaker	<100000Fc	Low income	Permanent material house	1-3 childs	9-12 months	Yes	9-12 months	Vaccination session	Yes	No		Rainy season		Missed appointment for ITN collection
>34 years	Not living with partner	High level	Employed outside the home	>=100000 Fc	High income	Rudimentary house	4-6 childs	17-20 months	Yes	9-12 months	Vaccination session	Yes	No		Rainy season		Shortage of ITNs at the Health Center
17-20 years	Not living with partner	High level	Homemaker	>=100000 Fc	High income	Rudimentary house	1-3 childs	13-16 months	Yes	9-12 months	Vaccination session	Yes	No		Rainy season		Shortage of ITNs at the Health Center
21-34 years	Living with partner	High level	Homemaker	>=100000 Fc	High income	Rudimentary house	1-3 childs	13-16 months	Yes	9-12 months	Vaccination session	Yes	No		Rainy season		Shortage of ITNs at the Health Center
21-34 years	Not living with partner	High level	Employed outside the home	>=100000 Fc	High income	Rudimentary house	1-3 childs	13-16 months	Yes	9-12 months	Vaccination session	Yes	No		Rainy season		Shortage of ITNs at the Health Center
21-34 years	Living with partner	High level	Employed outside the home	>=100000 Fc	High income	Rudimentary house	1-3 childs	9-12 months	Yes	9-12 months	Vaccination session	Yes	No		Rainy season		Lack of information
21-34 years	Living with partner	High level	Homemaker	>=100000 Fc	High income	Rudimentary house	1-3 childs	9-12 months	Yes	9-12 months	Vaccination session	Yes	No		Rainy season		Shortage of ITNs at the Health Center
21-34 years	Not living with partner	High level	Homemaker	>=100000 Fc	High income	Rudimentary house	1-3 childs	13-16 months	No	9-12 months	Vaccination session	Yes	No		Rainy season		Shortage of ITNs at the Health Center
21-34 years	Living with partner	High level	Employed outside the home	<100000Fc	Low income	Rudimentary house	4-6 childs	9-12 months	Yes	9-12 months	Vaccination session	Yes	No		Rainy season		Shortage of ITNs at the Health Center
21-34 years	Living with partner	High level	Employed outside the home	>=100000 Fc	High income	Rudimentary house	1-3 childs	9-12 months	Yes	9-12 months	Vaccination session	Yes	No		Rainy season		Shortage of ITNs at the Health Center
>34 years	Living with partner	High level	Employed outside the home	<100000Fc	Low income	Rudimentary house	4-6 childs	13-16 months	Yes	9-12 months	Vaccination session	Yes	No		Rainy season		Shortage of ITNs at the Health Center
>34 years	Living with partner	High level	Employed outside the home	>=100000 Fc	High income	Rudimentary house	1-3 childs	17-20 months	Yes	9-12 months	Vaccination session	Yes	No		Rainy season		Shortage of ITNs at the Health Center
17-20 years	Not living with partner	High level	Homemaker	>=100000 Fc	High income	Rudimentary house	1-3 childs	9-12 months	Yes	9-12 months	Vaccination session	Yes	No		Rainy season		Shortage of ITNs at the Health Center
21-34 years	Living with partner	High level	Employed outside the home	<100000Fc	Low income	Rudimentary house	1-3 childs	9-12 months	Yes	9-12 months	Vaccination session	Yes	No		Rainy season		Shortage of ITNs at the Health Center
>34 years	Living with partner	High level	Employed outside the home	<100000Fc	Low income	Rudimentary house	4-6 childs	9-12 months	Yes	9-12 months	Vaccination session	Yes	No		Rainy season		Shortage of ITNs at the Health Center
21-34 years	Living with partner	High level	Employed outside the home	>=100000 Fc	High income	Rudimentary house	4-6 childs	9-12 months	Yes	9-12 months	Vaccination session	Yes	No		Rainy season		Shortage of ITNs at the Health Center
21-34 years	Living with partner	High level	Employed outside the home	>=100000 Fc	High income	Rudimentary house	1-3 childs	17-20 months	Yes	9-12 months	Vaccination session	Yes	No		Rainy season		Shortage of ITNs at the Health Center
21-34 years	Living with partner	High level	Employed outside the home	<100000Fc	Low income	Rudimentary house	4-6 childs	17-20 months	Yes	9-12 months	Vaccination session	Yes	No		Rainy season		Shortage of ITNs at the Health Center
17-20 years	Not living with partner	High level	Employed outside the home	>=100000 Fc	High income	Rudimentary house	1-3 childs	9-12 months	Yes	9-12 months	Vaccination session	Yes	No		Rainy season		Change in the health care district
17-20 years	Living with partner	Low level	Homemaker	<100000Fc	Low income	Permanent material house	1-3 childs	9-12 months	Yes	9-12 months	Vaccination session	No	No		Rainy season		Lack of information
>34 years	Living with partner	Low level	Employed outside the home	<100000Fc	Low income	Permanent material house	>6 childs	17-20 months	Yes	9-12 months	Vaccination session	No	No		Rainy season		Lack of information
21-34 years	Living with partner	Low level	Employed outside the home	<100000Fc	Low income	Permanent material house	4-6 childs	9-12 months	Yes	9-12 months	Vaccination session	No	No		Rainy season		Missed appointment for ITN collection
21-34 years	Living with partner	Low level	Employed outside the home	<100000Fc	Low income	Permanent material house	1-3 childs	13-16 months	No	9-12 months	Vaccination session	No	No		Rainy season		Shortage of ITNs at the Health Center
21-34 years	Living with partner	Low level	Employed outside the home	<100000Fc	Low income	Rudimentary house	4-6 childs	13-16 months	Yes	9-12 months	Vaccination session	No	No		Rainy season		Lack of information
>34 years	Living with partner	Low level	Employed outside the home	<100000Fc	Low income	Rudimentary house	1-3 childs	13-16 months	No	9-12 months	Vaccination session	No	No		Rainy season		Lack of information
21-34 years	Living with partner	Low level	Employed outside the home	<100000Fc	Low income	Rudimentary house	1-3 childs	13-16 months	Yes	9-12 months	Vaccination session	No	No		Rainy season		Shortage of ITNs at the Health Center
>34 years	Living with partner	Low level	Homemaker	<100000Fc	Low income	Rudimentary house	4-6 childs	9-12 months	Yes	9-12 months	Vaccination session	No	No		Rainy season		Shortage of ITNs at the Health Center
21-34 years	Living with partner	Low level	Employed outside the home	<100000Fc	Low income	Rudimentary house	4-6 childs	21-23 months	Yes	9-12 months	Vaccination session	No	No		Rainy season		Shortage of ITNs at the Health Center
21-34 years	Living with partner	Low level	Homemaker	<100000Fc	Low income	Rudimentary house	4-6 childs	9-12 months	Yes	9-12 months	Vaccination session	No	No		Rainy season		Shortage of ITNs at the Health Center
21-34 years	Not living with partner	Low level	Homemaker	<100000Fc	Low income	Rudimentary house	1-3 childs	9-12 months	Yes	9-12 months	Vaccination session	No	No		Rainy season		Shortage of ITNs at the Health Center
>34 years	Living with partner	Low level	Homemaker	<100000Fc	Low income	Rudimentary house	1-3 childs	9-12 months	Yes	9-12 months	Vaccination session	No	No		Rainy season		Shortage of ITNs at the Health Center
21-34 years	Living with partner	Low level	Employed outside the home	<100000Fc	Low income	Rudimentary house	4-6 childs	17-20 months	Yes	9-12 months	Vaccination session	No	No		Rainy season		Shortage of ITNs at the Health Center
21-34 years	Living with partner	Low level	Employed outside the home	<100000Fc	Low income	Permanent material house	1-3 childs	13-16 months	Yes	9-12 months	Vaccination session	No	No		Rainy season		Shortage of ITNs at the Health Center
>34 years	Living with partner	Low level	Employed outside the home	<100000Fc	Low income	Rudimentary house	4-6 childs	17-20 months	Yes	9-12 months	Vaccination session	No	No		Rainy season		Shortage of ITNs at the Health Center
21-34 years	Not living with partner	Low level	Employed outside the home	<100000Fc	Low income	Rudimentary house	1-3 childs	9-12 months	Yes	9-12 months	Vaccination session	No	No		Rainy season		Shortage of ITNs at the Health Center
21-34 years	Living with partner	Low level	Employed outside the home	<100000Fc	Low income	Rudimentary house	1-3 childs	9-12 months	Yes	9-12 months	Vaccination session	No	No		Rainy season		Shortage of ITNs at the Health Center
21-34 years	Not living with partner	Low level	Employed outside the home	<100000Fc	Low income	Rudimentary house	4-6 childs	13-16 months	Yes	9-12 months	Vaccination session	No	No		Rainy season		Shortage of ITNs at the Health Center
21-34 years	Living with partner	Low level	Employed outside the home	<100000Fc	Low income	Permanent material house	1-3 childs	17-20 months	Yes	9-12 months	Vaccination session	No	No		Rainy season		Shortage of ITNs at the Health Center
>34 years	Living with partner	Low level	Employed outside the home	<100000Fc	Low income	Rudimentary house	4-6 childs	9-12 months	Yes	9-12 months	Vaccination session	No	No		Rainy season		Missed appointment for ITN collection
17-20 years	Not living with partner	Low level	Homemaker	<100000Fc	Low income	Rudimentary house	1-3 childs	9-12 months	Yes	9-12 months	Vaccination session	No	No		Rainy season		Shortage of ITNs at the Health Center
21-34 years	Not living with partner	Low level	Employed outside the home	>=100000 Fc	High income	Rudimentary house	1-3 childs	9-12 months	No	9-12 months	Vaccination session	No	No		Rainy season		Lack of information
21-34 years	Not living with partner	Low level	Employed outside the home	<100000Fc	Low income	Rudimentary house	1-3 childs	17-20 months	No	9-12 months	Vaccination session	No	No		Rainy season		Lack of information
21-34 years	Living with partner	High level	Homemaker	<100000Fc	Low income	Permanent material house	1-3 childs	17-20 months	Yes	9-12 months	Vaccination session	No	No		Rainy season		Shortage of ITNs at the Health Center
21-34 years	Living with partner	High level	Homemaker	<100000Fc	Low income	Rudimentary house	1-3 childs	9-12 months	Yes	9-12 months	Vaccination session	No	No		Rainy season		Shortage of ITNs at the Health Center
21-34 years	Not living with partner	High level	Homemaker	<100000Fc	Low income	Rudimentary house	1-3 childs	9-12 months	Yes	9-12 months	Vaccination session	No	No		Rainy season		Shortage of ITNs at the Health Center
21-34 years	Not living with partner	High level	Employed outside the home	<100000Fc	Low income	Rudimentary house	1-3 childs	17-20 months	Yes	9-12 months	Vaccination session	No	No		Rainy season		Lack of information
21-34 years	Living with partner	High level	Employed outside the home	<100000Fc	Low income	Rudimentary house	4-6 childs	9-12 months	No	9-12 months	Vaccination session	No	No		Rainy season		Shortage of ITNs at the Health Center
21-34 years	Living with partner	Low level	Homemaker	<100000Fc	Low income	Permanent material house	4-6 childs	17-20 months	No	9-12 months	Vaccination session	Yes	No		Rainy season		Missed appointment for ITN collection
21-34 years	Living with partner	Low level	Homemaker	<100000Fc	Low income	Permanent material house	1-3 childs	17-20 months	No	9-12 months	Vaccination session	Yes	No		Rainy season		Missed appointment for ITN collection
>34 years	Living with partner	Low level	Homemaker	<100000Fc	Low income	Rudimentary house	1-3 childs	13-16 months	No	9-12 months	Vaccination session	Yes	No		Rainy season		Lack of information
21-34 years	Living with partner	Low level	Homemaker	<100000Fc	Low income	Permanent material house	1-3 childs	13-16 months	No	9-12 months	Vaccination session	Yes	No		Rainy season		Shortage of ITNs at the Health Center
>34 years	Living with partner	High level	Employed outside the home	>=100000 Fc	High income	Permanent material house	1-3 childs	21-23 months	No	9-12 months	Vaccination session	Yes	No		Rainy season		Shortage of ITNs at the Health Center
>34 years	Living with partner	Low level	Employed outside the home	<100000Fc	Low income	Rudimentary house	1-3 childs	9-12 months	No	9-12 months	Vaccination session	No	No		Rainy season		Lack of information
>34 years	Not living with partner	Low level	Homemaker	<100000Fc	Low income	Permanent material house	4-6 childs	17-20 months	No	9-12 months	Vaccination session	Yes	No		Rainy season		Lack of information
21-34 years	Living with partner	Low level	Employed outside the home	<100000Fc	Low income	Permanent material house	1-3 childs	13-16 months	No	9-12 months	Vaccination session	No	No		Rainy season		Lack of information
21-34 years	Living with partner	Low level	Homemaker	<100000Fc	Low income	Permanent material house	4-6 childs	9-12 months	No	9-12 months	Vaccination session	Yes	No		Rainy season		Missed appointment for ITN collection
>34 years	Living with partner	High level	Employed outside the home	>=100000 Fc	High income	Rudimentary house	1-3 childs	13-16 months	No	9-12 months	Vaccination session	Yes	No		Rainy season		Missed appointment for ITN collection
21-34 years	Not living with partner	Low level	Employed outside the home	<100000Fc	Low income	Permanent material house	1-3 childs	13-16 months	No	9-12 months	Vaccination session	No	No		Rainy season		Shortage of ITNs at the Health Center
17-20 years	Living with partner	Low level	Employed outside the home	<100000Fc	Low income	Permanent material house	1-3 childs	9-12 months	No	9-12 months	Vaccination session	No	No		Rainy season		Lack of information
21-34 years	Living with partner	Low level	Homemaker	<100000Fc	Low income	Permanent material house	1-3 childs	13-16 months	No	13-15 months	Vaccination session	No	No		Rainy season		Lack of information
21-34 years	Living with partner	Low level	Homemaker	<100000Fc	Low income	Permanent material house	1-3 childs	17-20 months	No	13-15 months	Vaccination session	No	No		Rainy season		Change in the health care district
17-20 years	Living with partner	Low level	Homemaker	<100000Fc	Low income	Rudimentary house	1-3 childs	13-16 months	No	13-15 months	Vaccination session	Yes	No		Rainy season		Lack of information
>34 years	Living with partner	High level	Homemaker	>=100000 Fc	High income	Rudimentary house	1-3 childs	13-16 months	No	13-15 months	Vaccination session	Yes	No		Rainy season		Lack of information
21-34 years	Living with partner	Low level	Employed outside the home	<100000Fc	Low income	Rudimentary house	1-3 childs	13-16 months	No	13-15 months	Vaccination session	No	No		Rainy season		Lack of information
21-34 years	Living with partner	Low level	Employed outside the home	<100000Fc	Low income	Rudimentary house	1-3 childs	17-20 months	No	9-12 months	Vaccination session	Yes	Yes	No	Rainy season
21-34 years	Living with partner	Low level	Homemaker	<100000Fc	Low income	Permanent material house	1-3 childs	9-12 months	Yes	9-12 months	Vaccination session	Yes	Yes	No	Dry season
21-34 years	Living with partner	Low level	Employed outside the home	<100000Fc	Low income	Permanent material house	>6 childs	21-23 months	Yes	9-12 months	Vaccination session	Yes	Yes	No	Rainy season
21-34 years	Not living with partner	Low level	Homemaker	<100000Fc	Low income	Permanent material house	1-3 childs	13-16 months	Yes	9-12 months	Vaccination session	Yes	Yes	No	Rainy season
21-34 years	Not living with partner	Low level	Homemaker	>=100000 Fc	High income	Permanent material house	1-3 childs	9-12 months	Yes	9-12 months	Vaccination session	Yes	Yes	No	Rainy season
21-34 years	Not living with partner	High level	Employed outside the home	<100000Fc	Low income	Rudimentary house	1-3 childs	17-20 months	Yes	9-12 months	Vaccination session	Yes	Yes	No	Rainy season
21-34 years	Not living with partner	Low level	Homemaker	<100000Fc	Low income	Rudimentary house	1-3 childs	21-23 months	Yes	9-12 months	Vaccination session	Yes	Yes	No	Dry season
17-20 years	Not living with partner	Low level	Homemaker	<100000Fc	Low income	Rudimentary house	1-3 childs	9-12 months	Yes	9-12 months	Vaccination session	Yes	Yes	No	Rainy season
21-34 years	Not living with partner	Low level	Employed outside the home	<100000Fc	Low income	Permanent material house	1-3 childs	13-16 months	Yes	9-12 months	Vaccination session	No	Yes	No	Rainy season
17-20 years	Not living with partner	Low level	Homemaker	<100000Fc	Low income	Permanent material house	1-3 childs	9-12 months	Yes	9-12 months	Vaccination session	No	Yes	No	Dry season
>34 years	Not living with partner	Low level	Employed outside the home	<100000Fc	Low income	Permanent material house	4-6 childs	9-12 months	Yes	9-12 months	Vaccination session	No	Yes	No	Rainy season
>34 years	Not living with partner	Low level	Homemaker	<100000Fc	Low income	Permanent material house	>6 childs	21-23 months	Yes	9-12 months	Vaccination session	No	Yes	No	Rainy season
>34 years	Not living with partner	Low level	Homemaker	<100000Fc	Low income	Permanent material house	4-6 childs	13-16 months	Yes	9-12 months	Vaccination session	No	Yes	No	Rainy season
21-34 years	Not living with partner	Low level	Homemaker	<100000Fc	Low income	Permanent material house	4-6 childs	21-23 months	Yes	9-12 months	Vaccination session	No	Yes	No	Dry season
>34 years	Not living with partner	Low level	Employed outside the home	>=100000 Fc	High income	Rudimentary house	>6 childs	17-20 months	No	9-12 months	Vaccination session	No	Yes	No	Rainy season
>34 years	Living with partner	Low level	Employed outside the home	<100000Fc	Low income	Rudimentary house	>6 childs	9-12 months	Yes	9-12 months	Vaccination session	No	Yes	No	Rainy season
21-34 years	Living with partner	Low level	Homemaker	<100000Fc	Low income	Rudimentary house	>6 childs	9-12 months	Yes	9-12 months	Vaccination session	No	Yes	No	Rainy season
21-34 years	Living with partner	Low level	Homemaker	<100000Fc	Low income	Rudimentary house	4-6 childs	9-12 months	Yes	9-12 months	Vaccination session	No	Yes	No	Rainy season
21-34 years	Living with partner	Low level	Homemaker	<100000Fc	Low income	Rudimentary house	1-3 childs	21-23 months	Yes	9-12 months	Vaccination session	No	Yes	No	Rainy season
17-20 years	Living with partner	Low level	Employed outside the home	<100000Fc	Low income	Rudimentary house	1-3 childs	9-12 months	Yes	9-12 months	Vaccination session	No	Yes	No	Dry season
21-34 years	Not living with partner	Low level	Homemaker	<100000Fc	Low income	Rudimentary house	1-3 childs	17-20 months	Yes	9-12 months	Vaccination session	No	Yes	No	Rainy season
21-34 years	Living with partner	Low level	Homemaker	<100000Fc	Low income	Rudimentary house	>6 childs	21-23 months	Yes	9-12 months	Vaccination session	No	Yes	No	Dry season
21-34 years	Living with partner	Low level	Homemaker	<100000Fc	Low income	Rudimentary house	1-3 childs	9-12 months	Yes	9-12 months	Vaccination session	No	Yes	No	Rainy season
17-20 years	Not living with partner	High level	Homemaker	<100000Fc	Low income	Rudimentary house	1-3 childs	17-20 months	Yes	9-12 months	Vaccination session	No	Yes	No	Rainy season
21-34 years	Not living with partner	High level	Homemaker	<100000Fc	Low income	Rudimentary house	1-3 childs	17-20 months	Yes	9-12 months	Vaccination session	No	Yes	No	Dry season
21-34 years	Not living with partner	Low level	Homemaker	<100000Fc	Low income	Rudimentary house	1-3 childs	21-23 months	Yes	9-12 months	Vaccination session	No	Yes	No	Rainy season
21-34 years	Living with partner	Low level	Homemaker	<100000Fc	Low income	Rudimentary house	1-3 childs	21-23 months	Yes	9-12 months	Vaccination session	No	Yes	No	Rainy season
21-34 years	Not living with partner	Low level	Employed outside the home	<100000Fc	Low income	Rudimentary house	4-6 childs	13-16 months	Yes	9-12 months	Vaccination session	No	Yes	No	Rainy season
21-34 years	Not living with partner	Low level	Homemaker	<100000Fc	Low income	Rudimentary house	1-3 childs	13-16 months	Yes	9-12 months	Vaccination session	No	Yes	No	Rainy season
21-34 years	Living with partner	Low level	Employed outside the home	<100000Fc	Low income	Rudimentary house	1-3 childs	17-20 months	Yes	9-12 months	Vaccination session	No	Yes	No	Rainy season
17-20 years	Not living with partner	Low level	Homemaker	<100000Fc	Low income	Rudimentary house	1-3 childs	9-12 months	No	9-12 months	Vaccination session	Yes	Yes	No	Rainy season
21-34 years	Living with partner	Low level	Employed outside the home	<100000Fc	Low income	Permanent material house	1-3 childs	13-16 months	No	9-12 months	Vaccination session	Yes	Yes	No	Rainy season
>34 years	Not living with partner	High level	Employed outside the home	>=100000 Fc	High income	Rudimentary house	1-3 childs	9-12 months	Yes	9-12 months	Vaccination session	Yes	Yes	Yes	Dry season	Protect children from malaria
17-20 years	Not living with partner	Low level	Employed outside the home	<100000Fc	Low income	Permanent material house	1-3 childs	13-16 months	Yes	9-12 months	Vaccination session	Yes	Yes	Yes	Dry season	Avoid mosquito bites
21-34 years	Not living with partner	Low level	Employed outside the home	<100000Fc	Low income	Rudimentary house	1-3 childs	9-12 months	Yes	9-12 months	Vaccination session	Yes	Yes	Yes	Dry season	Avoid mosquito bites
21-34 years	Living with partner	Low level	Employed outside the home	<100000Fc	Low income	Permanent material house	1-3 childs	21-23 months	Yes	9-12 months	Vaccination session	Yes	Yes	Yes	Dry season	Protect children from malaria
>34 years	Living with partner	Low level	Employed outside the home	<100000Fc	Low income	Rudimentary house	1-3 childs	9-12 months	Yes	9-12 months	Vaccination session	Yes	Yes	Yes	Dry season	Avoid mosquito bites
21-34 years	Not living with partner	Low level	Employed outside the home	<100000Fc	Low income	Permanent material house	1-3 childs	13-16 months	Yes	9-12 months	Vaccination session	Yes	Yes	Yes	Dry season	Avoid mosquito bites
>34 years	Living with partner	Low level	Employed outside the home	<100000Fc	Low income	Permanent material house	1-3 childs	9-12 months	Yes	9-12 months	Vaccination session	Yes	Yes	Yes	Dry season	Protect children from malaria
21-34 years	Living with partner	Low level	Homemaker	<100000Fc	Low income	Permanent material house	1-3 childs	9-12 months	Yes	9-12 months	Vaccination session	Yes	Yes	Yes	Dry season	Avoid mosquito bites
>34 years	Not living with partner	Low level	Employed outside the home	<100000Fc	Low income	Permanent material house	1-3 childs	21-23 months	Yes	9-12 months	Vaccination session	Yes	Yes	Yes	Dry season	Avoid mosquito bites
>34 years	Living with partner	Low level	Employed outside the home	<100000Fc	Low income	Permanent material house	1-3 childs	13-16 months	No	9-12 months	Vaccination session	Yes	Yes	Yes	Dry season	Recommended by healthcare providers
21-34 years	Living with partner	Low level	Homemaker	<100000Fc	Low income	Rudimentary house	1-3 childs	9-12 months	Yes	9-12 months	Vaccination session	Yes	Yes	Yes	Dry season	Avoid mosquito bites
>34 years	Not living with partner	Low level	Employed outside the home	<100000Fc	Low income	Rudimentary house	1-3 childs	17-20 months	Yes	9-12 months	Vaccination session	Yes	Yes	Yes	Dry season	Protect children from malaria
17-20 years	Living with partner	Low level	Homemaker	<100000Fc	Low income	Permanent material house	1-3 childs	9-12 months	Yes	9-12 months	Vaccination session	Yes	Yes	Yes	Dry season	Protect children from malaria
>34 years	Not living with partner	Low level	Homemaker	<100000Fc	Low income	Rudimentary house	4-6 childs	21-23 months	Yes	9-12 months	Vaccination session	Yes	Yes	Yes	Dry season	Protect children from malaria
21-34 years	Living with partner	Low level	Employed outside the home	<100000Fc	Low income	Permanent material house	>6 childs	21-23 months	Yes	9-12 months	Vaccination session	Yes	Yes	Yes	Dry season	Protect children from malaria
21-34 years	Living with partner	Low level	Homemaker	<100000Fc	Low income	Permanent material house	1-3 childs	21-23 months	Yes	9-12 months	Vaccination session	Yes	Yes	Yes	Dry season	Protect children from malaria
21-34 years	Living with partner	Low level	Homemaker	<100000Fc	Low income	Permanent material house	4-6 childs	9-12 months	Yes	9-12 months	Vaccination session	Yes	Yes	Yes	Dry season	Protect children from malaria
21-34 years	Living with partner	Low level	Employed outside the home	<100000Fc	Low income	Permanent material house	1-3 childs	21-23 months	Yes	9-12 months	Vaccination session	Yes	Yes	Yes	Dry season	Avoid mosquito bites
>34 years	Living with partner	Low level	Homemaker	<100000Fc	Low income	Permanent material house	>6 childs	21-23 months	Yes	9-12 months	Vaccination session	Yes	Yes	Yes	Dry season	Protect children from malaria
21-34 years	Living with partner	Low level	Employed outside the home	<100000Fc	Low income	Permanent material house	4-6 childs	21-23 months	Yes	9-12 months	Vaccination session	Yes	Yes	Yes	Dry season	Protect children from malaria
17-20 years	Living with partner	Low level	Homemaker	<100000Fc	Low income	Rudimentary house	1-3 childs	13-16 months	Yes	9-12 months	Vaccination session	Yes	Yes	Yes	Dry season	Protect children from malaria
17-20 years	Living with partner	Low level	Homemaker	<100000Fc	Low income	Rudimentary house	1-3 childs	13-16 months	Yes	9-12 months	Vaccination session	Yes	Yes	Yes	Dry season	Protect children from malaria
21-34 years	Not living with partner	Low level	Homemaker	<100000Fc	Low income	Rudimentary house	1-3 childs	9-12 months	No	9-12 months	Vaccination session	Yes	Yes	Yes	Dry season	Avoid mosquito bites
21-34 years	Living with partner	Low level	Homemaker	<100000Fc	Low income	Rudimentary house	1-3 childs	13-16 months	Yes	9-12 months	Vaccination session	Yes	Yes	Yes	Dry season	Avoid mosquito bites
17-20 years	Not living with partner	Low level	Homemaker	<100000Fc	Low income	Permanent material house	1-3 childs	13-16 months	Yes	9-12 months	Vaccination session	Yes	Yes	Yes	Dry season	Protect children from malaria
21-34 years	Living with partner	Low level	Homemaker	<100000Fc	Low income	Rudimentary house	1-3 childs	13-16 months	Yes	9-12 months	Vaccination session	Yes	Yes	Yes	Dry season	Protect children from malaria
21-34 years	Living with partner	Low level	Employed outside the home	<100000Fc	Low income	Rudimentary house	1-3 childs	9-12 months	Yes	9-12 months	Vaccination session	Yes	Yes	Yes	Dry season	Protect children from malaria
21-34 years	Living with partner	Low level	Homemaker	<100000Fc	Low income	Rudimentary house	1-3 childs	9-12 months	Yes	9-12 months	Vaccination session	Yes	Yes	Yes	Dry season	Avoid mosquito bites
21-34 years	Living with partner	Low level	Employed outside the home	<100000Fc	Low income	Rudimentary house	1-3 childs	13-16 months	Yes	9-12 months	Vaccination session	Yes	Yes	Yes	Dry season	Protect children from malaria
21-34 years	Living with partner	Low level	Homemaker	<100000Fc	Low income	Permanent material house	1-3 childs	17-20 months	Yes	9-12 months	Vaccination session	Yes	Yes	Yes	Dry season	Protect children from malaria
>34 years	Not living with partner	Low level	Employed outside the home	<100000Fc	Low income	Permanent material house	4-6 childs	17-20 months	No	9-12 months	Vaccination session	Yes	Yes	Yes	Dry season	Protect children from malaria
21-34 years	Living with partner	Low level	Homemaker	<100000Fc	Low income	Permanent material house	1-3 childs	9-12 months	Yes	9-12 months	Vaccination session	Yes	Yes	Yes	Dry season	Avoid mosquito bites
>34 years	Living with partner	Low level	Homemaker	<100000Fc	Low income	Permanent material house	1-3 childs	9-12 months	Yes	9-12 months	Vaccination session	Yes	Yes	Yes	Dry season	Avoid mosquito bites
21-34 years	Living with partner	Low level	Homemaker	<100000Fc	Low income	Permanent material house	1-3 childs	9-12 months	Yes	9-12 months	Vaccination session	Yes	Yes	Yes	Dry season	Protect children from malaria
21-34 years	Not living with partner	Low level	Employed outside the home	<100000Fc	Low income	Permanent material house	1-3 childs	21-23 months	Yes	9-12 months	Vaccination session	Yes	Yes	Yes	Dry season	Protect children from malaria
>34 years	Living with partner	Low level	Homemaker	<100000Fc	Low income	Rudimentary house	1-3 childs	9-12 months	Yes	9-12 months	Vaccination session	Yes	Yes	Yes	Dry season	Protect children from malaria
17-20 years	Living with partner	Low level	Homemaker	<100000Fc	Low income	Permanent material house	1-3 childs	9-12 months	Yes	9-12 months	Vaccination session	Yes	Yes	Yes	Dry season	Protect children from malaria
>34 years	Living with partner	Low level	Homemaker	<100000Fc	Low income	Rudimentary house	1-3 childs	9-12 months	Yes	9-12 months	Vaccination session	Yes	Yes	Yes	Dry season	Protect children from malaria
21-34 years	Living with partner	Low level	Homemaker	<100000Fc	Low income	Rudimentary house	1-3 childs	17-20 months	Yes	9-12 months	Vaccination session	Yes	Yes	Yes	Dry season	Avoid mosquito bites
21-34 years	Living with partner	Low level	Homemaker	>=100000 Fc	High income	Rudimentary house	1-3 childs	9-12 months	Yes	9-12 months	Vaccination session	Yes	Yes	Yes	Dry season	Protect children from malaria
17-20 years	Not living with partner	Low level	Employed outside the home	<100000Fc	Low income	Rudimentary house	1-3 childs	13-16 months	Yes	9-12 months	Vaccination session	Yes	Yes	Yes	Dry season	Avoid mosquito bites
21-34 years	Living with partner	Low level	Employed outside the home	<100000Fc	Low income	Permanent material house	1-3 childs	9-12 months	Yes	9-12 months	Vaccination session	Yes	Yes	Yes	Dry season	Protect children from malaria
17-20 years	Living with partner	Low level	Homemaker	<100000Fc	Low income	Rudimentary house	1-3 childs	21-23 months	No	9-12 months	Vaccination session	Yes	Yes	Yes	Dry season	Avoid mosquito bites
21-34 years	Living with partner	Low level	Employed outside the home	<100000Fc	Low income	Rudimentary house	1-3 childs	13-16 months	Yes	9-12 months	Vaccination session	Yes	Yes	Yes	Dry season	Protect children from malaria
21-34 years	Living with partner	Low level	Employed outside the home	<100000Fc	Low income	Rudimentary house	1-3 childs	9-12 months	Yes	9-12 months	Vaccination session	Yes	Yes	Yes	Dry season	Protect children from malaria
21-34 years	Living with partner	Low level	Homemaker	<100000Fc	Low income	Rudimentary house	1-3 childs	9-12 months	Yes	9-12 months	Vaccination session	Yes	Yes	Yes	Dry season	Protect children from malaria
21-34 years	Living with partner	Low level	Employed outside the home	<100000Fc	Low income	Rudimentary house	1-3 childs	17-20 months	Yes	9-12 months	Vaccination session	Yes	Yes	Yes	Dry season	Protect children from malaria
>34 years	Living with partner	Low level	Homemaker	<100000Fc	Low income	Rudimentary house	4-6 childs	17-20 months	Yes	9-12 months	Vaccination session	Yes	Yes	Yes	Dry season	Avoid mosquito bites
21-34 years	Living with partner	Low level	Employed outside the home	<100000Fc	Low income	Rudimentary house	1-3 childs	17-20 months	Yes	9-12 months	Vaccination session	Yes	Yes	Yes	Dry season	Protect children from malaria
21-34 years	Living with partner	Low level	Employed outside the home	<100000Fc	Low income	Rudimentary house	1-3 childs	13-16 months	Yes	9-12 months	Vaccination session	Yes	Yes	Yes	Dry season	Protect children from malaria
21-34 years	Not living with partner	Low level	Homemaker	<100000Fc	Low income	Rudimentary house	1-3 childs	17-20 months	Yes	9-12 months	Vaccination session	Yes	Yes	Yes	Dry season	Protect children from malaria
21-34 years	Living with partner	Low level	Homemaker	>=100000 Fc	High income	Rudimentary house	1-3 childs	13-16 months	Yes	9-12 months	Vaccination session	Yes	Yes	Yes	Dry season	Avoid mosquito bites
21-34 years	Living with partner	Low level	Homemaker	>=100000 Fc	High income	Rudimentary house	1-3 childs	17-20 months	Yes	9-12 months	Vaccination session	Yes	Yes	Yes	Dry season	Avoid mosquito bites
>34 years	Living with partner	Low level	Employed outside the home	>=100000 Fc	High income	Rudimentary house	>6 childs	21-23 months	Yes	9-12 months	Vaccination session	Yes	Yes	Yes	Dry season	Avoid mosquito bites
21-34 years	Not living with partner	High level	Homemaker	<100000Fc	Low income	Permanent material house	1-3 childs	9-12 months	Yes	9-12 months	Vaccination session	Yes	Yes	Yes	Dry season	Protect children from malaria
21-34 years	Living with partner	High level	Employed outside the home	<100000Fc	Low income	Rudimentary house	1-3 childs	13-16 months	Yes	9-12 months	Vaccination session	Yes	Yes	Yes	Dry season	Avoid mosquito bites
21-34 years	Living with partner	High level	Homemaker	>=100000 Fc	High income	Rudimentary house	1-3 childs	13-16 months	Yes	9-12 months	Vaccination session	Yes	Yes	Yes	Dry season	Avoid mosquito bites
21-34 years	Living with partner	High level	Employed outside the home	>=100000 Fc	High income	Rudimentary house	1-3 childs	13-16 months	Yes	9-12 months	Vaccination session	Yes	Yes	Yes	Dry season	Protect children from malaria
21-34 years	Not living with partner	High level	Homemaker	>=100000 Fc	High income	Rudimentary house	1-3 childs	9-12 months	Yes	9-12 months	Vaccination session	Yes	Yes	Yes	Dry season	Protect children from malaria
17-20 years	Not living with partner	High level	Homemaker	>=100000 Fc	High income	Rudimentary house	1-3 childs	9-12 months	Yes	9-12 months	Vaccination session	Yes	Yes	Yes	Dry season	Protect children from malaria
17-20 years	Living with partner	High level	Homemaker	<100000Fc	Low income	Rudimentary house	1-3 childs	13-16 months	Yes	9-12 months	Vaccination session	Yes	Yes	Yes	Dry season	Protect children from malaria
17-20 years	Not living with partner	High level	Homemaker	>=100000 Fc	High income	Rudimentary house	1-3 childs	13-16 months	Yes	9-12 months	Vaccination session	Yes	Yes	Yes	Dry season	Recommended by healthcare providers
21-34 years	Living with partner	High level	Employed outside the home	>=100000 Fc	High income	Rudimentary house	1-3 childs	13-16 months	Yes	9-12 months	Vaccination session	Yes	Yes	Yes	Dry season	Protect children from malaria
21-34 years	Not living with partner	High level	Homemaker	>=100000 Fc	High income	Rudimentary house	1-3 childs	21-23 months	Yes	9-12 months	Vaccination session	Yes	Yes	Yes	Dry season	Protect children from malaria
17-20 years	Living with partner	High level	Employed outside the home	<100000Fc	Low income	Rudimentary house	1-3 childs	9-12 months	Yes	9-12 months	Vaccination session	Yes	Yes	Yes	Dry season	Avoid mosquito bites
21-34 years	Living with partner	High level	Homemaker	>=100000 Fc	High income	Rudimentary house	1-3 childs	21-23 months	Yes	9-12 months	Vaccination session	Yes	Yes	Yes	Dry season	Avoid mosquito bites
21-34 years	Living with partner	High level	Employed outside the home	>=100000 Fc	High income	Rudimentary house	1-3 childs	9-12 months	Yes	9-12 months	Vaccination session	Yes	Yes	Yes	Dry season	Protect children from malaria
21-34 years	Living with partner	High level	Employed outside the home	>=100000 Fc	High income	Rudimentary house	1-3 childs	17-20 months	Yes	9-12 months	Vaccination session	Yes	Yes	Yes	Dry season	Protect children from malaria
>34 years	Living with partner	High level	Employed outside the home	<100000Fc	Low income	Rudimentary house	1-3 childs	9-12 months	Yes	9-12 months	Vaccination session	Yes	Yes	Yes	Dry season	Protect children from malaria
21-34 years	Not living with partner	Low level	Employed outside the home	<100000Fc	Low income	Permanent material house	1-3 childs	9-12 months	Yes	9-12 months	Vaccination session	No	Yes	Yes	Dry season	Avoid mosquito bites
>34 years	Living with partner	Low level	Homemaker	<100000Fc	Low income	Permanent material house	1-3 childs	9-12 months	Yes	9-12 months	Vaccination session	No	Yes	Yes	Dry season	Protect children from malaria
21-34 years	Not living with partner	Low level	Homemaker	<100000Fc	Low income	Permanent material house	1-3 childs	17-20 months	Yes	9-12 months	Vaccination session	No	Yes	Yes	Dry season	Protect children from malaria
21-34 years	Living with partner	Low level	Homemaker	<100000Fc	Low income	Permanent material house	1-3 childs	17-20 months	Yes	9-12 months	Vaccination session	No	Yes	Yes	Dry season	Protect children from malaria
21-34 years	Living with partner	Low level	Homemaker	<100000Fc	Low income	Permanent material house	1-3 childs	9-12 months	No	9-12 months	Vaccination session	No	Yes	Yes	Dry season	Avoid mosquito bites
17-20 years	Not living with partner	Low level	Homemaker	<100000Fc	Low income	Rudimentary house	1-3 childs	9-12 months	Yes	9-12 months	Vaccination session	No	Yes	Yes	Dry season	Protect children from malaria
21-34 years	Not living with partner	Low level	Employed outside the home	<100000Fc	Low income	Rudimentary house	1-3 childs	9-12 months	Yes	9-12 months	Vaccination session	No	Yes	Yes	Dry season	Avoid mosquito bites
21-34 years	Not living with partner	Low level	Employed outside the home	<100000Fc	Low income	Rudimentary house	1-3 childs	9-12 months	Yes	9-12 months	Vaccination session	No	Yes	Yes	Dry season	Protect children from malaria
>34 years	Living with partner	Low level	Employed outside the home	>=100000 Fc	High income	Rudimentary house	4-6 childs	9-12 months	Yes	9-12 months	Vaccination session	No	Yes	Yes	Dry season	Avoid mosquito bites
21-34 years	Living with partner	Low level	Employed outside the home	<100000Fc	Low income	Rudimentary house	1-3 childs	13-16 months	Yes	9-12 months	Vaccination session	No	Yes	Yes	Dry season	Avoid mosquito bites
21-34 years	Living with partner	Low level	Employed outside the home	<100000Fc	Low income	Rudimentary house	1-3 childs	13-16 months	Yes	9-12 months	Vaccination session	No	Yes	Yes	Dry season	Protect children from malaria
21-34 years	Living with partner	Low level	Employed outside the home	<100000Fc	Low income	Rudimentary house	1-3 childs	9-12 months	Yes	9-12 months	Vaccination session	No	Yes	Yes	Dry season	Protect children from malaria
>34 years	Living with partner	Low level	Employed outside the home	<100000Fc	Low income	Rudimentary house	1-3 childs	17-20 months	Yes	9-12 months	Vaccination session	No	Yes	Yes	Dry season	Avoid mosquito bites
21-34 years	Living with partner	Low level	Homemaker	<100000Fc	Low income	Rudimentary house	1-3 childs	13-16 months	Yes	9-12 months	Vaccination session	No	Yes	Yes	Dry season	Avoid mosquito bites
>34 years	Living with partner	Low level	Homemaker	<100000Fc	Low income	Rudimentary house	4-6 childs	17-20 months	Yes	9-12 months	Vaccination session	No	Yes	Yes	Dry season	Avoid mosquito bites
>34 years	Living with partner	Low level	Employed outside the home	>=100000 Fc	High income	Rudimentary house	4-6 childs	21-23 months	Yes	9-12 months	Vaccination session	No	Yes	Yes	Dry season	Protect children from malaria
21-34 years	Not living with partner	Low level	Employed outside the home	<100000Fc	Low income	Rudimentary house	1-3 childs	13-16 months	Yes	9-12 months	Vaccination session	No	Yes	Yes	Dry season	Protect children from malaria
>34 years	Living with partner	Low level	Employed outside the home	>=100000 Fc	High income	Rudimentary house	4-6 childs	21-23 months	Yes	9-12 months	Vaccination session	No	Yes	Yes	Dry season	Protect children from malaria
21-34 years	Living with partner	Low level	Homemaker	<100000Fc	Low income	Rudimentary house	1-3 childs	13-16 months	Yes	9-12 months	Vaccination session	No	Yes	Yes	Dry season	Avoid mosquito bites
17-20 years	Not living with partner	Low level	Employed outside the home	<100000Fc	Low income	Rudimentary house	1-3 childs	13-16 months	Yes	9-12 months	Vaccination session	No	Yes	Yes	Dry season	Avoid mosquito bites
21-34 years	Living with partner	Low level	Employed outside the home	<100000Fc	Low income	Rudimentary house	1-3 childs	13-16 months	Yes	9-12 months	Vaccination session	No	Yes	Yes	Dry season	Protect children from malaria
21-34 years	Living with partner	Low level	Homemaker	<100000Fc	Low income	Rudimentary house	4-6 childs	17-20 months	Yes	9-12 months	Vaccination session	No	Yes	Yes	Dry season	Protect children from malaria
21-34 years	Not living with partner	Low level	Employed outside the home	<100000Fc	Low income	Rudimentary house	1-3 childs	9-12 months	Yes	9-12 months	Vaccination session	No	Yes	Yes	Dry season	Protect children from malaria
21-34 years	Living with partner	High level	Employed outside the home	<100000Fc	Low income	Rudimentary house	1-3 childs	13-16 months	Yes	9-12 months	Vaccination session	No	Yes	Yes	Dry season	Protect children from malaria
21-34 years	Living with partner	High level	Homemaker	<100000Fc	Low income	Rudimentary house	1-3 childs	13-16 months	Yes	9-12 months	Vaccination session	No	Yes	Yes	Dry season	Protect children from malaria
21-34 years	Living with partner	High level	Employed outside the home	>=100000 Fc	High income	Rudimentary house	4-6 childs	9-12 months	Yes	9-12 months	Vaccination session	No	Yes	Yes	Dry season	Protect children from malaria
21-34 years	Living with partner	Low level	Employed outside the home	<100000Fc	Low income	Permanent material house	1-3 childs	9-12 months	No	9-12 months	Vaccination session	Yes	Yes	Yes	Dry season	Avoid mosquito bites
21-34 years	Living with partner	Low level	Homemaker	<100000Fc	Low income	Permanent material house	1-3 childs	13-16 months	No	9-12 months	Vaccination session	Yes	Yes	Yes	Dry season	Avoid mosquito bites
21-34 years	Living with partner	Low level	Homemaker	<100000Fc	Low income	Rudimentary house	1-3 childs	9-12 months	No	9-12 months	Vaccination session	Yes	Yes	Yes	Dry season	Protect children from malaria
21-34 years	Living with partner	High level	Homemaker	>=100000 Fc	High income	Rudimentary house	4-6 childs	21-23 months	No	9-12 months	Vaccination session	Yes	Yes	Yes	Dry season	Protect children from malaria
21-34 years	Living with partner	Low level	Homemaker	<100000Fc	Low income	Rudimentary house	1-3 childs	9-12 months	No	9-12 months	Vaccination session	Yes	Yes	Yes	Dry season	Avoid mosquito bites
21-34 years	Living with partner	Low level	Employed outside the home	<100000Fc	Low income	Rudimentary house	1-3 childs	13-16 months	No	9-12 months	Vaccination session	Yes	Yes	Yes	Dry season	Avoid mosquito bites
21-34 years	Living with partner	Low level	Homemaker	<100000Fc	Low income	Permanent material house	4-6 childs	9-12 months	No	9-12 months	Vaccination session	No	Yes	Yes	Dry season	The fact that the child has completed the vaccination
21-34 years	Not living with partner	Low level	Homemaker	<100000Fc	Low income	Permanent material house	1-3 childs	13-16 months	No	13-15 months	Vaccination session	Yes	Yes	Yes	Dry season	Avoid mosquito bites
21-34 years	Living with partner	Low level	Employed outside the home	<100000Fc	Low income	Rudimentary house	1-3 childs	13-16 months	No	13-15 months	Vaccination session	No	Yes	Yes	Dry season	Protect children from malaria
>34 years	Living with partner	Low level	Homemaker	<100000Fc	Low income	Permanent material house	4-6 childs	17-20 months	Yes	9-12 months	Vaccination session	Yes	Yes	Yes	Dry season	Avoid mosquito bites
21-34 years	Living with partner	Low level	Employed outside the home	<100000Fc	Low income	Permanent material house	1-3 childs	9-12 months	Yes	9-12 months	Vaccination session	Yes	Yes	Yes	Dry season	Avoid mosquito bites
21-34 years	Living with partner	Low level	Homemaker	<100000Fc	Low income	Rudimentary house	1-3 childs	17-20 months	Yes	9-12 months	Vaccination session	Yes	Yes	Yes	Dry season	Protect children from malaria
21-34 years	Living with partner	Low level	Homemaker	<100000Fc	Low income	Permanent material house	1-3 childs	9-12 months	Yes	9-12 months	Vaccination session	Yes	Yes	Yes	Dry season	Protect children from malaria
21-34 years	Not living with partner	Low level	Employed outside the home	<100000Fc	Low income	Permanent material house	1-3 childs	17-20 months	Yes	9-12 months	Vaccination session	Yes	Yes	Yes	Dry season	Protect children from malaria
21-34 years	Living with partner	Low level	Homemaker	<100000Fc	Low income	Rudimentary house	1-3 childs	21-23 months	Yes	9-12 months	Vaccination session	Yes	Yes	Yes	Dry season	Protect children from malaria
21-34 years	Living with partner	Low level	Employed outside the home	<100000Fc	Low income	Permanent material house	1-3 childs	13-16 months	Yes	9-12 months	Vaccination session	Yes	Yes	Yes	Dry season	Avoid mosquito bites
17-20 years	Not living with partner	Low level	Homemaker	<100000Fc	Low income	Permanent material house	1-3 childs	13-16 months	Yes	9-12 months	Vaccination session	Yes	Yes	Yes	Dry season	Protect children from malaria
21-34 years	Living with partner	Low level	Employed outside the home	<100000Fc	Low income	Permanent material house	1-3 childs	13-16 months	Yes	9-12 months	Vaccination session	Yes	Yes	Yes	Dry season	Protect children from malaria
>34 years	Living with partner	Low level	Homemaker	<100000Fc	Low income	Rudimentary house	1-3 childs	9-12 months	Yes	9-12 months	Vaccination session	Yes	Yes	Yes	Dry season	Protect children from malaria
21-34 years	Living with partner	Low level	Homemaker	<100000Fc	Low income	Rudimentary house	1-3 childs	9-12 months	Yes	9-12 months	Vaccination session	Yes	Yes	Yes	Dry season	Avoid mosquito bites
21-34 years	Living with partner	Low level	Homemaker	<100000Fc	Low income	Rudimentary house	1-3 childs	9-12 months	Yes	9-12 months	Vaccination session	Yes	Yes	Yes	Dry season	Avoid mosquito bites
21-34 years	Living with partner	Low level	Homemaker	<100000Fc	Low income	Rudimentary house	1-3 childs	9-12 months	Yes	9-12 months	Vaccination session	Yes	Yes	Yes	Dry season	Protect children from malaria
21-34 years	Living with partner	Low level	Homemaker	<100000Fc	Low income	Rudimentary house	1-3 childs	17-20 months	Yes	9-12 months	Vaccination session	Yes	Yes	Yes	Dry season	Protect children from malaria
21-34 years	Living with partner	Low level	Homemaker	<100000Fc	Low income	Rudimentary house	1-3 childs	17-20 months	Yes	9-12 months	Vaccination session	Yes	Yes	Yes	Dry season	Protect children from malaria
17-20 years	Not living with partner	Low level	Homemaker	<100000Fc	Low income	Rudimentary house	1-3 childs	13-16 months	Yes	9-12 months	Vaccination session	Yes	Yes	Yes	Dry season	Avoid mosquito bites
21-34 years	Living with partner	Low level	Homemaker	<100000Fc	Low income	Rudimentary house	1-3 childs	9-12 months	Yes	9-12 months	Vaccination session	Yes	Yes	Yes	Dry season	Avoid mosquito bites
21-34 years	Living with partner	Low level	Employed outside the home	<100000Fc	Low income	Permanent material house	1-3 childs	9-12 months	Yes	9-12 months	Vaccination session	Yes	Yes	Yes	Dry season	Protect children from malaria
21-34 years	Not living with partner	Low level	Employed outside the home	<100000Fc	Low income	Rudimentary house	1-3 childs	13-16 months	Yes	9-12 months	Vaccination session	Yes	Yes	Yes	Dry season	Avoid mosquito bites
21-34 years	Living with partner	Low level	Employed outside the home	<100000Fc	Low income	Permanent material house	1-3 childs	9-12 months	Yes	9-12 months	Vaccination session	Yes	Yes	Yes	Dry season	Protect children from malaria
21-34 years	Living with partner	Low level	Employed outside the home	<100000Fc	Low income	Permanent material house	1-3 childs	17-20 months	Yes	9-12 months	Vaccination session	Yes	Yes	Yes	Dry season	Protect children from malaria
21-34 years	Living with partner	Low level	Homemaker	<100000Fc	Low income	Permanent material house	1-3 childs	9-12 months	Yes	9-12 months	Vaccination session	Yes	Yes	Yes	Dry season	Avoid mosquito bites
21-34 years	Living with partner	Low level	Employed outside the home	<100000Fc	Low income	Permanent material house	1-3 childs	17-20 months	Yes	9-12 months	Vaccination session	Yes	Yes	Yes	Dry season	Protect children from malaria
>34 years	Living with partner	Low level	Employed outside the home	<100000Fc	Low income	Permanent material house	>6 childs	21-23 months	Yes	9-12 months	Vaccination session	Yes	Yes	Yes	Dry season	Protect children from malaria
21-34 years	Living with partner	Low level	Homemaker	<100000Fc	Low income	Permanent material house	4-6 childs	9-12 months	Yes	9-12 months	Vaccination session	Yes	Yes	Yes	Dry season	Avoid mosquito bites
21-34 years	Living with partner	Low level	Homemaker	<100000Fc	Low income	Permanent material house	1-3 childs	21-23 months	Yes	9-12 months	Vaccination session	Yes	Yes	Yes	Dry season	Avoid mosquito bites
21-34 years	Living with partner	Low level	Homemaker	<100000Fc	Low income	Permanent material house	1-3 childs	9-12 months	Yes	9-12 months	Vaccination session	Yes	Yes	Yes	Dry season	Protect children from malaria
21-34 years	Living with partner	Low level	Employed outside the home	<100000Fc	Low income	Permanent material house	1-3 childs	9-12 months	Yes	9-12 months	Vaccination session	Yes	Yes	Yes	Dry season	Protect children from malaria
>34 years	Living with partner	Low level	Employed outside the home	<100000Fc	Low income	Permanent material house	1-3 childs	17-20 months	Yes	9-12 months	Vaccination session	Yes	Yes	Yes	Dry season	Protect children from malaria
21-34 years	Not living with partner	Low level	Homemaker	<100000Fc	Low income	Permanent material house	1-3 childs	17-20 months	Yes	9-12 months	Vaccination session	Yes	Yes	Yes	Dry season	Protect children from malaria
21-34 years	Living with partner	Low level	Employed outside the home	<100000Fc	Low income	Permanent material house	1-3 childs	9-12 months	Yes	9-12 months	Vaccination session	Yes	Yes	Yes	Dry season	Avoid mosquito bites
>34 years	Living with partner	Low level	Homemaker	<100000Fc	Low income	Permanent material house	1-3 childs	9-12 months	Yes	9-12 months	Vaccination session	Yes	Yes	Yes	Dry season	Avoid mosquito bites
21-34 years	Living with partner	Low level	Homemaker	<100000Fc	Low income	Permanent material house	1-3 childs	9-12 months	Yes	9-12 months	Vaccination session	Yes	Yes	Yes	Dry season	Avoid mosquito bites
21-34 years	Not living with partner	Low level	Employed outside the home	<100000Fc	Low income	Permanent material house	1-3 childs	17-20 months	Yes	9-12 months	Vaccination session	Yes	Yes	Yes	Dry season	Avoid mosquito bites
>34 years	Living with partner	Low level	Employed outside the home	<100000Fc	Low income	Permanent material house	1-3 childs	17-20 months	Yes	9-12 months	Vaccination session	Yes	Yes	Yes	Dry season	Avoid mosquito bites
21-34 years	Living with partner	Low level	Homemaker	<100000Fc	Low income	Permanent material house	1-3 childs	17-20 months	Yes	9-12 months	Vaccination session	Yes	Yes	Yes	Dry season	Protect children from malaria
21-34 years	Living with partner	Low level	Employed outside the home	<100000Fc	Low income	Permanent material house	1-3 childs	13-16 months	Yes	9-12 months	Vaccination session	Yes	Yes	Yes	Dry season	Protect children from malaria
21-34 years	Living with partner	Low level	Homemaker	<100000Fc	Low income	Permanent material house	1-3 childs	13-16 months	Yes	9-12 months	Vaccination session	Yes	Yes	Yes	Dry season	Protect children from malaria
>34 years	Living with partner	Low level	Homemaker	<100000Fc	Low income	Permanent material house	1-3 childs	17-20 months	Yes	9-12 months	Vaccination session	Yes	Yes	Yes	Dry season	Protect children from malaria
21-34 years	Living with partner	Low level	Homemaker	<100000Fc	Low income	Rudimentary house	1-3 childs	13-16 months	Yes	9-12 months	Vaccination session	Yes	Yes	Yes	Dry season	Doesn't know
>34 years	Not living with partner	Low level	Employed outside the home	<100000Fc	Low income	Permanent material house	1-3 childs	17-20 months	Yes	9-12 months	Vaccination session	Yes	Yes	Yes	Dry season	Avoid mosquito bites
21-34 years	Not living with partner	Low level	Homemaker	<100000Fc	Low income	Permanent material house	1-3 childs	9-12 months	Yes	9-12 months	Vaccination session	Yes	Yes	Yes	Dry season	Avoid mosquito bites
17-20 years	Not living with partner	Low level	Homemaker	<100000Fc	Low income	Permanent material house	1-3 childs	9-12 months	Yes	9-12 months	Vaccination session	Yes	Yes	Yes	Dry season	Avoid mosquito bites
21-34 years	Living with partner	Low level	Employed outside the home	<100000Fc	Low income	Permanent material house	1-3 childs	13-16 months	Yes	9-12 months	Vaccination session	Yes	Yes	Yes	Dry season	Avoid mosquito bites
21-34 years	Living with partner	Low level	Employed outside the home	<100000Fc	Low income	Permanent material house	1-3 childs	9-12 months	Yes	9-12 months	Vaccination session	Yes	Yes	Yes	Dry season	Avoid mosquito bites
21-34 years	Living with partner	Low level	Homemaker	<100000Fc	Low income	Permanent material house	1-3 childs	13-16 months	Yes	9-12 months	Vaccination session	Yes	Yes	Yes	Dry season	Protect children from malaria
>34 years	Living with partner	Low level	Homemaker	<100000Fc	Low income	Permanent material house	1-3 childs	21-23 months	Yes	9-12 months	Vaccination session	Yes	Yes	Yes	Dry season	Protect children from malaria
21-34 years	Living with partner	Low level	Employed outside the home	<100000Fc	Low income	Permanent material house	1-3 childs	9-12 months	Yes	9-12 months	Vaccination session	Yes	Yes	Yes	Dry season	Protect children from malaria
21-34 years	Living with partner	Low level	Employed outside the home	<100000Fc	Low income	Permanent material house	1-3 childs	17-20 months	Yes	9-12 months	Vaccination session	Yes	Yes	Yes	Dry season	Protect children from malaria
>34 years	Living with partner	Low level	Homemaker	<100000Fc	Low income	Permanent material house	1-3 childs	9-12 months	Yes	9-12 months	Vaccination session	Yes	Yes	Yes	Dry season	Avoid mosquito bites
17-20 years	Not living with partner	Low level	Homemaker	<100000Fc	Low income	Permanent material house	1-3 childs	13-16 months	Yes	9-12 months	Vaccination session	Yes	Yes	Yes	Dry season	Avoid mosquito bites
21-34 years	Living with partner	Low level	Employed outside the home	<100000Fc	Low income	Permanent material house	1-3 childs	13-16 months	Yes	9-12 months	Vaccination session	Yes	Yes	Yes	Dry season	Protect children from malaria
21-34 years	Living with partner	Low level	Employed outside the home	<100000Fc	Low income	Permanent material house	1-3 childs	13-16 months	Yes	9-12 months	Vaccination session	Yes	Yes	Yes	Dry season	Avoid mosquito bites
17-20 years	Not living with partner	Low level	Homemaker	<100000Fc	Low income	Permanent material house	1-3 childs	9-12 months	Yes	9-12 months	Vaccination session	Yes	Yes	Yes	Dry season	Avoid mosquito bites
21-34 years	Living with partner	Low level	Homemaker	<100000Fc	Low income	Permanent material house	1-3 childs	9-12 months	Yes	9-12 months	Vaccination session	Yes	Yes	Yes	Dry season	Protect children from malaria
>34 years	Not living with partner	Low level	Employed outside the home	<100000Fc	Low income	Permanent material house	1-3 childs	17-20 months	No	9-12 months	Vaccination session	Yes	Yes	Yes	Dry season	Protect children from malaria
21-34 years	Living with partner	Low level	Homemaker	<100000Fc	Low income	Permanent material house	1-3 childs	9-12 months	Yes	9-12 months	Vaccination session	Yes	Yes	Yes	Dry season	Protect children from malaria
17-20 years	Not living with partner	Low level	Homemaker	<100000Fc	Low income	Rudimentary house	1-3 childs	13-16 months	Yes	9-12 months	Vaccination session	Yes	Yes	Yes	Dry season	Protect children from malaria
>34 years	Living with partner	Low level	Homemaker	<100000Fc	Low income	Rudimentary house	4-6 childs	13-16 months	Yes	9-12 months	Vaccination session	Yes	Yes	Yes	Dry season	Protect children from malaria
>34 years	Living with partner	Low level	Employed outside the home	<100000Fc	Low income	Permanent material house	>6 childs	9-12 months	Yes	9-12 months	Vaccination session	Yes	Yes	Yes	Dry season	Protect children from malaria
>34 years	Not living with partner	Low level	Employed outside the home	<100000Fc	Low income	Rudimentary house	1-3 childs	17-20 months	Yes	9-12 months	Vaccination session	Yes	Yes	Yes	Dry season	Protect children from malaria
21-34 years	Living with partner	Low level	Homemaker	<100000Fc	Low income	Permanent material house	1-3 childs	9-12 months	Yes	9-12 months	Vaccination session	Yes	Yes	Yes	Dry season	Protect children from malaria
21-34 years	Living with partner	Low level	Homemaker	<100000Fc	Low income	Permanent material house	1-3 childs	9-12 months	Yes	9-12 months	Vaccination session	Yes	Yes	Yes	Dry season	Protect children from malaria
21-34 years	Living with partner	Low level	Homemaker	<100000Fc	Low income	Permanent material house	1-3 childs	17-20 months	Yes	9-12 months	Vaccination session	Yes	Yes	Yes	Dry season	Protect children from malaria
21-34 years	Living with partner	Low level	Homemaker	<100000Fc	Low income	Permanent material house	1-3 childs	13-16 months	Yes	9-12 months	Vaccination session	Yes	Yes	Yes	Dry season	Protect children from malaria
21-34 years	Living with partner	Low level	Homemaker	<100000Fc	Low income	Permanent material house	1-3 childs	21-23 months	Yes	9-12 months	Vaccination session	Yes	Yes	Yes	Dry season	Protect children from malaria
17-20 years	Living with partner	Low level	Homemaker	<100000Fc	Low income	Permanent material house	1-3 childs	17-20 months	Yes	9-12 months	Vaccination session	Yes	Yes	Yes	Dry season	Protect children from malaria
17-20 years	Living with partner	Low level	Homemaker	<100000Fc	Low income	Permanent material house	1-3 childs	17-20 months	Yes	9-12 months	Vaccination session	Yes	Yes	Yes	Dry season	Protect children from malaria
17-20 years	Living with partner	Low level	Employed outside the home	<100000Fc	Low income	Permanent material house	1-3 childs	9-12 months	No	9-12 months	Vaccination session	Yes	Yes	Yes	Dry season	Protect children from malaria
21-34 years	Living with partner	Low level	Homemaker	<100000Fc	Low income	Permanent material house	1-3 childs	13-16 months	Yes	9-12 months	Vaccination session	Yes	Yes	Yes	Dry season	Protect children from malaria
21-34 years	Living with partner	Low level	Employed outside the home	<100000Fc	Low income	Permanent material house	1-3 childs	9-12 months	Yes	9-12 months	Vaccination session	Yes	Yes	Yes	Dry season	Protect children from malaria
17-20 years	Living with partner	Low level	Homemaker	<100000Fc	Low income	Permanent material house	1-3 childs	9-12 months	Yes	9-12 months	Vaccination session	Yes	Yes	Yes	Dry season	Recommended by healthcare providers
21-34 years	Living with partner	Low level	Homemaker	<100000Fc	Low income	Permanent material house	1-3 childs	9-12 months	Yes	9-12 months	Vaccination session	Yes	Yes	Yes	Dry season	Protect children from malaria
21-34 years	Living with partner	Low level	Homemaker	<100000Fc	Low income	Permanent material house	1-3 childs	9-12 months	Yes	9-12 months	Vaccination session	Yes	Yes	Yes	Dry season	Protect children from malaria
21-34 years	Living with partner	Low level	Homemaker	<100000Fc	Low income	Permanent material house	1-3 childs	13-16 months	Yes	9-12 months	Vaccination session	Yes	Yes	Yes	Dry season	Protect children from malaria
17-20 years	Living with partner	Low level	Homemaker	<100000Fc	Low income	Permanent material house	1-3 childs	17-20 months	Yes	9-12 months	Vaccination session	Yes	Yes	Yes	Dry season	Protect children from malaria
21-34 years	Living with partner	Low level	Homemaker	<100000Fc	Low income	Permanent material house	1-3 childs	17-20 months	Yes	9-12 months	Vaccination session	Yes	Yes	Yes	Dry season	Protect children from malaria
21-34 years	Living with partner	Low level	Homemaker	<100000Fc	Low income	Permanent material house	1-3 childs	9-12 months	Yes	9-12 months	Vaccination session	Yes	Yes	Yes	Dry season	Protect children from malaria
21-34 years	Living with partner	Low level	Homemaker	<100000Fc	Low income	Permanent material house	1-3 childs	17-20 months	Yes	9-12 months	Vaccination session	Yes	Yes	Yes	Dry season	Protect children from malaria
21-34 years	Living with partner	Low level	Homemaker	<100000Fc	Low income	Permanent material house	1-3 childs	9-12 months	No	9-12 months	Vaccination session	Yes	Yes	Yes	Dry season	Protect children from malaria
21-34 years	Not living with partner	Low level	Employed outside the home	<100000Fc	Low income	Rudimentary house	1-3 childs	13-16 months	No	9-12 months	Vaccination session	Yes	Yes	Yes	Dry season	Protect children from malaria
21-34 years	Living with partner	Low level	Employed outside the home	<100000Fc	Low income	Rudimentary house	1-3 childs	17-20 months	Yes	9-12 months	Vaccination session	Yes	Yes	Yes	Dry season	Recommended by healthcare providers
21-34 years	Living with partner	Low level	Employed outside the home	<100000Fc	Low income	Permanent material house	1-3 childs	9-12 months	Yes	9-12 months	Vaccination session	Yes	Yes	Yes	Dry season	Protect children from malaria
21-34 years	Living with partner	Low level	Homemaker	<100000Fc	Low income	Permanent material house	1-3 childs	9-12 months	Yes	9-12 months	Vaccination session	Yes	Yes	Yes	Dry season	Protect children from malaria
21-34 years	Living with partner	Low level	Homemaker	<100000Fc	Low income	Permanent material house	1-3 childs	13-16 months	Yes	9-12 months	Vaccination session	Yes	Yes	Yes	Dry season	Protect children from malaria
17-20 years	Living with partner	Low level	Homemaker	<100000Fc	Low income	Permanent material house	1-3 childs	17-20 months	Yes	9-12 months	Vaccination session	Yes	Yes	Yes	Dry season	Protect children from malaria
17-20 years	Living with partner	Low level	Homemaker	<100000Fc	Low income	Permanent material house	1-3 childs	13-16 months	Yes	9-12 months	Vaccination session	Yes	Yes	Yes	Dry season	Protect children from malaria
21-34 years	Living with partner	Low level	Homemaker	<100000Fc	Low income	Permanent material house	1-3 childs	17-20 months	Yes	9-12 months	Vaccination session	Yes	Yes	Yes	Dry season	Protect children from malaria
21-34 years	Living with partner	Low level	Homemaker	<100000Fc	Low income	Permanent material house	1-3 childs	21-23 months	Yes	9-12 months	Vaccination session	Yes	Yes	Yes	Dry season	Protect children from malaria
>34 years	Living with partner	Low level	Homemaker	<100000Fc	Low income	Permanent material house	1-3 childs	17-20 months	Yes	9-12 months	Vaccination session	Yes	Yes	Yes	Dry season	Protect children from malaria
21-34 years	Living with partner	Low level	Homemaker	<100000Fc	Low income	Permanent material house	1-3 childs	17-20 months	Yes	9-12 months	Vaccination session	Yes	Yes	Yes	Dry season	Protect children from malaria
21-34 years	Living with partner	Low level	Homemaker	<100000Fc	Low income	Permanent material house	1-3 childs	21-23 months	Yes	9-12 months	Vaccination session	Yes	Yes	Yes	Dry season	Protect children from malaria
21-34 years	Living with partner	Low level	Homemaker	<100000Fc	Low income	Permanent material house	4-6 childs	17-20 months	No	9-12 months	Vaccination session	Yes	Yes	Yes	Dry season	Avoid mosquito bites
21-34 years	Living with partner	Low level	Homemaker	<100000Fc	Low income	Permanent material house	1-3 childs	9-12 months	Yes	9-12 months	Vaccination session	Yes	Yes	Yes	Dry season	Avoid mosquito bites
>34 years	Not living with partner	Low level	Homemaker	<100000Fc	Low income	Permanent material house	>6 childs	21-23 months	No	9-12 months	Vaccination session	Yes	Yes	Yes	Dry season	Avoid mosquito bites
21-34 years	Living with partner	Low level	Homemaker	<100000Fc	Low income	Permanent material house	1-3 childs	13-16 months	Yes	9-12 months	Vaccination session	Yes	Yes	Yes	Dry season	Protect children from malaria
>34 years	Living with partner	Low level	Homemaker	<100000Fc	Low income	Permanent material house	1-3 childs	13-16 months	Yes	9-12 months	Vaccination session	Yes	Yes	Yes	Dry season	Protect children from malaria
21-34 years	Living with partner	Low level	Homemaker	<100000Fc	Low income	Permanent material house	1-3 childs	13-16 months	No	9-12 months	Vaccination session	Yes	Yes	Yes	Dry season	Protect children from malaria
21-34 years	Living with partner	Low level	Homemaker	<100000Fc	Low income	Permanent material house	1-3 childs	9-12 months	Yes	9-12 months	Vaccination session	Yes	Yes	Yes	Dry season	Protect children from malaria
21-34 years	Living with partner	Low level	Homemaker	<100000Fc	Low income	Permanent material house	1-3 childs	13-16 months	Yes	9-12 months	Vaccination session	Yes	Yes	Yes	Dry season	Protect children from malaria
21-34 years	Living with partner	Low level	Homemaker	<100000Fc	Low income	Permanent material house	1-3 childs	9-12 months	Yes	9-12 months	Vaccination session	Yes	Yes	Yes	Dry season	Protect children from malaria
21-34 years	Living with partner	Low level	Homemaker	<100000Fc	Low income	Permanent material house	1-3 childs	17-20 months	Yes	9-12 months	Vaccination session	Yes	Yes	Yes	Dry season	Protect children from malaria
21-34 years	Living with partner	Low level	Homemaker	<100000Fc	Low income	Permanent material house	1-3 childs	9-12 months	No	9-12 months	Vaccination session	Yes	Yes	Yes	Dry season	Protect children from malaria
17-20 years	Not living with partner	Low level	Homemaker	<100000Fc	Low income	Permanent material house	1-3 childs	17-20 months	Yes	9-12 months	Vaccination session	Yes	Yes	Yes	Dry season	Avoid mosquito bites
21-34 years	Living with partner	Low level	Homemaker	<100000Fc	Low income	Permanent material house	1-3 childs	21-23 months	Yes	9-12 months	Vaccination session	Yes	Yes	Yes	Dry season	Protect children from malaria
17-20 years	Living with partner	Low level	Homemaker	<100000Fc	Low income	Permanent material house	1-3 childs	9-12 months	Yes	9-12 months	Vaccination session	Yes	Yes	Yes	Dry season	Protect children from malaria
21-34 years	Living with partner	Low level	Homemaker	<100000Fc	Low income	Permanent material house	1-3 childs	17-20 months	Yes	9-12 months	Vaccination session	Yes	Yes	Yes	Dry season	Avoid mosquito bites
21-34 years	Living with partner	Low level	Employed outside the home	<100000Fc	Low income	Rudimentary house	1-3 childs	13-16 months	Yes	9-12 months	Vaccination session	Yes	Yes	Yes	Dry season	Avoid mosquito bites
21-34 years	Living with partner	Low level	Employed outside the home	<100000Fc	Low income	Rudimentary house	1-3 childs	17-20 months	Yes	9-12 months	Vaccination session	Yes	Yes	Yes	Dry season	Protect children from malaria
21-34 years	Living with partner	Low level	Homemaker	<100000Fc	Low income	Permanent material house	1-3 childs	17-20 months	Yes	9-12 months	Vaccination session	Yes	Yes	Yes	Dry season	Protect children from malaria
21-34 years	Living with partner	Low level	Homemaker	<100000Fc	Low income	Permanent material house	1-3 childs	17-20 months	Yes	9-12 months	Vaccination session	Yes	Yes	Yes	Dry season	Protect children from malaria
21-34 years	Living with partner	Low level	Employed outside the home	<100000Fc	Low income	Rudimentary house	1-3 childs	17-20 months	Yes	9-12 months	Vaccination session	Yes	Yes	Yes	Dry season	Protect children from malaria
>34 years	Living with partner	Low level	Homemaker	<100000Fc	Low income	Rudimentary house	1-3 childs	17-20 months	Yes	9-12 months	Vaccination session	Yes	Yes	Yes	Dry season	Protect children from malaria
21-34 years	Living with partner	Low level	Homemaker	<100000Fc	Low income	Permanent material house	1-3 childs	13-16 months	Yes	9-12 months	Vaccination session	Yes	Yes	Yes	Dry season	Avoid mosquito bites
>34 years	Living with partner	Low level	Employed outside the home	>=100000 Fc	High income	Rudimentary house	1-3 childs	17-20 months	Yes	9-12 months	Vaccination session	Yes	Yes	Yes	Dry season	Avoid mosquito bites
>34 years	Living with partner	Low level	Homemaker	<100000Fc	Low income	Rudimentary house	1-3 childs	17-20 months	Yes	9-12 months	Vaccination session	Yes	Yes	Yes	Dry season	Protect children from malaria
21-34 years	Living with partner	Low level	Employed outside the home	<100000Fc	Low income	Rudimentary house	1-3 childs	17-20 months	Yes	9-12 months	Vaccination session	Yes	Yes	Yes	Dry season	Protect children from malaria
21-34 years	Living with partner	Low level	Homemaker	<100000Fc	Low income	Rudimentary house	1-3 childs	17-20 months	Yes	9-12 months	Vaccination session	Yes	Yes	Yes	Dry season	Avoid mosquito bites
17-20 years	Living with partner	Low level	Homemaker	<100000Fc	Low income	Permanent material house	1-3 childs	13-16 months	Yes	9-12 months	Vaccination session	Yes	Yes	Yes	Dry season	Protect children from malaria
17-20 years	Not living with partner	Low level	Homemaker	<100000Fc	Low income	Permanent material house	1-3 childs	13-16 months	Yes	9-12 months	Vaccination session	Yes	Yes	Yes	Dry season	Avoid mosquito bites
21-34 years	Not living with partner	Low level	Homemaker	<100000Fc	Low income	Permanent material house	1-3 childs	9-12 months	Yes	9-12 months	Vaccination session	Yes	Yes	Yes	Dry season	Protect children from malaria
21-34 years	Living with partner	Low level	Employed outside the home	<100000Fc	Low income	Permanent material house	1-3 childs	13-16 months	Yes	9-12 months	Vaccination session	Yes	Yes	Yes	Dry season	Protect children from malaria
21-34 years	Not living with partner	Low level	Homemaker	<100000Fc	Low income	Rudimentary house	1-3 childs	9-12 months	Yes	9-12 months	Vaccination session	Yes	Yes	Yes	Dry season	Recommended by healthcare providers
>34 years	Living with partner	Low level	Homemaker	<100000Fc	Low income	Rudimentary house	1-3 childs	21-23 months	Yes	9-12 months	Vaccination session	Yes	Yes	Yes	Dry season	Protect children from malaria
17-20 years	Not living with partner	Low level	Homemaker	<100000Fc	Low income	Permanent material house	1-3 childs	9-12 months	No	9-12 months	Vaccination session	Yes	Yes	Yes	Dry season	Protect children from malaria
21-34 years	Living with partner	Low level	Homemaker	<100000Fc	Low income	Permanent material house	1-3 childs	13-16 months	Yes	9-12 months	Vaccination session	Yes	Yes	Yes	Dry season	Avoid mosquito bites
21-34 years	Not living with partner	Low level	Homemaker	<100000Fc	Low income	Permanent material house	1-3 childs	13-16 months	Yes	9-12 months	Vaccination session	Yes	Yes	Yes	Dry season	Protect children from malaria
21-34 years	Living with partner	Low level	Homemaker	<100000Fc	Low income	Permanent material house	1-3 childs	9-12 months	Yes	9-12 months	Vaccination session	Yes	Yes	Yes	Dry season	Avoid mosquito bites
21-34 years	Living with partner	Low level	Homemaker	<100000Fc	Low income	Permanent material house	1-3 childs	17-20 months	Yes	9-12 months	Vaccination session	Yes	Yes	Yes	Dry season	Protect children from malaria
>34 years	Not living with partner	Low level	Homemaker	<100000Fc	Low income	Permanent material house	1-3 childs	21-23 months	Yes	9-12 months	Vaccination session	Yes	Yes	Yes	Dry season	Protect children from malaria
21-34 years	Living with partner	Low level	Homemaker	<100000Fc	Low income	Permanent material house	1-3 childs	9-12 months	Yes	9-12 months	Vaccination session	Yes	Yes	Yes	Dry season	Protect children from malaria
21-34 years	Living with partner	Low level	Homemaker	<100000Fc	Low income	Permanent material house	1-3 childs	13-16 months	Yes	9-12 months	Vaccination session	Yes	Yes	Yes	Dry season	Protect children from malaria
>34 years	Living with partner	Low level	Homemaker	<100000Fc	Low income	Permanent material house	1-3 childs	9-12 months	No	9-12 months	Vaccination session	Yes	Yes	Yes	Dry season	Protect children from malaria
21-34 years	Living with partner	Low level	Employed outside the home	<100000Fc	Low income	Permanent material house	1-3 childs	9-12 months	No	9-12 months	Vaccination session	Yes	Yes	Yes	Dry season	Protect children from malaria
21-34 years	Not living with partner	Low level	Homemaker	<100000Fc	Low income	Permanent material house	1-3 childs	9-12 months	Yes	9-12 months	Vaccination session	Yes	Yes	Yes	Dry season	Avoid mosquito bites
>34 years	Living with partner	Low level	Employed outside the home	<100000Fc	Low income	Permanent material house	4-6 childs	9-12 months	Yes	9-12 months	Vaccination session	Yes	Yes	Yes	Dry season	Avoid mosquito bites
21-34 years	Living with partner	Low level	Employed outside the home	<100000Fc	Low income	Permanent material house	4-6 childs	17-20 months	Yes	9-12 months	Vaccination session	Yes	Yes	Yes	Dry season	Protect children from malaria
21-34 years	Living with partner	Low level	Homemaker	<100000Fc	Low income	Permanent material house	1-3 childs	21-23 months	Yes	9-12 months	Vaccination session	Yes	Yes	Yes	Dry season	Protect children from malaria
21-34 years	Living with partner	Low level	Employed outside the home	<100000Fc	Low income	Permanent material house	4-6 childs	13-16 months	Yes	9-12 months	Vaccination session	Yes	Yes	Yes	Dry season	Protect children from malaria
21-34 years	Not living with partner	Low level	Employed outside the home	<100000Fc	Low income	Permanent material house	1-3 childs	17-20 months	Yes	9-12 months	Vaccination session	Yes	Yes	Yes	Dry season	Avoid mosquito bites
17-20 years	Living with partner	Low level	Homemaker	<100000Fc	Low income	Permanent material house	1-3 childs	17-20 months	Yes	9-12 months	Vaccination session	Yes	Yes	Yes	Dry season	Protect children from malaria
21-34 years	Living with partner	Low level	Homemaker	<100000Fc	Low income	Permanent material house	4-6 childs	21-23 months	Yes	9-12 months	Vaccination session	Yes	Yes	Yes	Dry season	Protect children from malaria
21-34 years	Living with partner	Low level	Homemaker	<100000Fc	Low income	Permanent material house	4-6 childs	13-16 months	Yes	9-12 months	Vaccination session	Yes	Yes	Yes	Dry season	Protect children from malaria
21-34 years	Living with partner	Low level	Employed outside the home	<100000Fc	Low income	Permanent material house	4-6 childs	9-12 months	Yes	9-12 months	Vaccination session	Yes	Yes	Yes	Dry season	Protect children from malaria
21-34 years	Living with partner	Low level	Employed outside the home	<100000Fc	Low income	Permanent material house	1-3 childs	17-20 months	Yes	9-12 months	Vaccination session	Yes	Yes	Yes	Dry season	Avoid mosquito bites
>34 years	Living with partner	Low level	Employed outside the home	<100000Fc	Low income	Permanent material house	>6 childs	13-16 months	Yes	9-12 months	Vaccination session	Yes	Yes	Yes	Dry season	Protect children from malaria
21-34 years	Living with partner	Low level	Employed outside the home	<100000Fc	Low income	Permanent material house	4-6 childs	13-16 months	Yes	9-12 months	Vaccination session	Yes	Yes	Yes	Dry season	Avoid mosquito bites
21-34 years	Living with partner	Low level	Employed outside the home	<100000Fc	Low income	Permanent material house	1-3 childs	9-12 months	Yes	9-12 months	Vaccination session	Yes	Yes	Yes	Dry season	Protect children from malaria
17-20 years	Living with partner	Low level	Homemaker	<100000Fc	Low income	Permanent material house	1-3 childs	9-12 months	Yes	9-12 months	Vaccination session	Yes	Yes	Yes	Dry season	Avoid mosquito bites
21-34 years	Living with partner	Low level	Employed outside the home	<100000Fc	Low income	Permanent material house	4-6 childs	9-12 months	Yes	9-12 months	Vaccination session	Yes	Yes	Yes	Dry season	Protect children from malaria
21-34 years	Living with partner	Low level	Employed outside the home	<100000Fc	Low income	Permanent material house	>6 childs	17-20 months	Yes	9-12 months	Vaccination session	Yes	Yes	Yes	Dry season	Protect children from malaria
21-34 years	Living with partner	Low level	Employed outside the home	<100000Fc	Low income	Permanent material house	4-6 childs	9-12 months	Yes	9-12 months	Vaccination session	Yes	Yes	Yes	Dry season	Protect children from malaria
>34 years	Living with partner	Low level	Employed outside the home	<100000Fc	Low income	Permanent material house	>6 childs	17-20 months	Yes	9-12 months	Vaccination session	Yes	Yes	Yes	Dry season	Protect children from malaria
21-34 years	Living with partner	Low level	Employed outside the home	<100000Fc	Low income	Permanent material house	1-3 childs	17-20 months	Yes	9-12 months	Vaccination session	Yes	Yes	Yes	Dry season	Protect children from malaria
21-34 years	Living with partner	Low level	Employed outside the home	<100000Fc	Low income	Permanent material house	4-6 childs	17-20 months	Yes	9-12 months	Vaccination session	Yes	Yes	Yes	Dry season	Protect children from malaria
17-20 years	Not living with partner	Low level	Employed outside the home	<100000Fc	Low income	Permanent material house	1-3 childs	21-23 months	Yes	9-12 months	Vaccination session	Yes	Yes	Yes	Dry season	Avoid mosquito bites
21-34 years	Living with partner	Low level	Homemaker	<100000Fc	Low income	Permanent material house	1-3 childs	13-16 months	Yes	9-12 months	Vaccination session	Yes	Yes	Yes	Dry season	Protect children from malaria
21-34 years	Living with partner	Low level	Homemaker	<100000Fc	Low income	Permanent material house	1-3 childs	9-12 months	Yes	9-12 months	Vaccination session	Yes	Yes	Yes	Dry season	Avoid mosquito bites
21-34 years	Living with partner	Low level	Homemaker	<100000Fc	Low income	Permanent material house	1-3 childs	21-23 months	Yes	9-12 months	Vaccination session	Yes	Yes	Yes	Dry season	Protect children from malaria
>34 years	Living with partner	Low level	Employed outside the home	<100000Fc	Low income	Permanent material house	>6 childs	13-16 months	Yes	9-12 months	Vaccination session	Yes	Yes	Yes	Dry season	Protect children from malaria
21-34 years	Living with partner	Low level	Homemaker	<100000Fc	Low income	Permanent material house	1-3 childs	17-20 months	Yes	9-12 months	Vaccination session	Yes	Yes	Yes	Dry season	Protect children from malaria
21-34 years	Living with partner	Low level	Employed outside the home	<100000Fc	Low income	Permanent material house	4-6 childs	17-20 months	Yes	9-12 months	Vaccination session	Yes	Yes	Yes	Dry season	Protect children from malaria
21-34 years	Living with partner	Low level	Homemaker	<100000Fc	Low income	Permanent material house	1-3 childs	17-20 months	Yes	9-12 months	Vaccination session	Yes	Yes	Yes	Dry season	Protect children from malaria
21-34 years	Living with partner	Low level	Homemaker	<100000Fc	Low income	Permanent material house	1-3 childs	21-23 months	Yes	9-12 months	Vaccination session	Yes	Yes	Yes	Dry season	Protect children from malaria
21-34 years	Living with partner	Low level	Homemaker	<100000Fc	Low income	Permanent material house	4-6 childs	13-16 months	Yes	9-12 months	Vaccination session	Yes	Yes	Yes	Dry season	Protect children from malaria
>34 years	Living with partner	Low level	Employed outside the home	<100000Fc	Low income	Permanent material house	4-6 childs	21-23 months	Yes	9-12 months	Vaccination session	Yes	Yes	Yes	Dry season	Protect children from malaria
21-34 years	Living with partner	Low level	Homemaker	<100000Fc	Low income	Permanent material house	1-3 childs	21-23 months	No	9-12 months	Vaccination session	Yes	Yes	Yes	Dry season	Protect children from malaria
21-34 years	Living with partner	Low level	Homemaker	<100000Fc	Low income	Permanent material house	1-3 childs	9-12 months	Yes	9-12 months	Vaccination session	Yes	Yes	Yes	Dry season	Protect children from malaria
21-34 years	Living with partner	Low level	Homemaker	<100000Fc	Low income	Permanent material house	4-6 childs	17-20 months	Yes	9-12 months	Vaccination session	Yes	Yes	Yes	Dry season	Protect children from malaria
>34 years	Living with partner	Low level	Employed outside the home	<100000Fc	Low income	Rudimentary house	4-6 childs	21-23 months	Yes	9-12 months	Vaccination session	Yes	Yes	Yes	Dry season	Protect children from malaria
21-34 years	Living with partner	Low level	Homemaker	<100000Fc	Low income	Permanent material house	>6 childs	21-23 months	Yes	9-12 months	Vaccination session	Yes	Yes	Yes	Dry season	Protect children from malaria
>34 years	Living with partner	Low level	Employed outside the home	<100000Fc	Low income	Permanent material house	>6 childs	21-23 months	Yes	9-12 months	Vaccination session	Yes	Yes	Yes	Dry season	Protect children from malaria
>34 years	Living with partner	Low level	Employed outside the home	<100000Fc	Low income	Permanent material house	>6 childs	9-12 months	Yes	9-12 months	Vaccination session	Yes	Yes	Yes	Dry season	Recommended by healthcare providers
21-34 years	Living with partner	Low level	Homemaker	<100000Fc	Low income	Rudimentary house	1-3 childs	13-16 months	Yes	9-12 months	Vaccination session	Yes	Yes	Yes	Dry season	Protect children from malaria
21-34 years	Living with partner	Low level	Homemaker	<100000Fc	Low income	Permanent material house	1-3 childs	9-12 months	Yes	9-12 months	Vaccination session	Yes	Yes	Yes	Dry season	Protect children from malaria
>34 years	Living with partner	Low level	Homemaker	<100000Fc	Low income	Permanent material house	>6 childs	21-23 months	Yes	9-12 months	Vaccination session	Yes	Yes	Yes	Dry season	Protect children from malaria
21-34 years	Living with partner	Low level	Employed outside the home	>=100000 Fc	High income	Permanent material house	1-3 childs	21-23 months	Yes	9-12 months	Vaccination session	Yes	Yes	Yes	Dry season	Protect children from malaria
21-34 years	Living with partner	Low level	Employed outside the home	<100000Fc	Low income	Rudimentary house	1-3 childs	13-16 months	Yes	9-12 months	Vaccination session	Yes	Yes	Yes	Dry season	Protect children from malaria
21-34 years	Living with partner	Low level	Homemaker	<100000Fc	Low income	Rudimentary house	1-3 childs	13-16 months	Yes	9-12 months	Vaccination session	Yes	Yes	Yes	Dry season	Protect children from malaria
21-34 years	Living with partner	Low level	Homemaker	<100000Fc	Low income	Rudimentary house	1-3 childs	9-12 months	Yes	9-12 months	Vaccination session	Yes	Yes	Yes	Dry season	Protect children from malaria
21-34 years	Living with partner	Low level	Homemaker	<100000Fc	Low income	Permanent material house	4-6 childs	13-16 months	Yes	9-12 months	Vaccination session	Yes	Yes	Yes	Dry season	Protect children from malaria
21-34 years	Living with partner	Low level	Employed outside the home	<100000Fc	Low income	Permanent material house	1-3 childs	17-20 months	Yes	9-12 months	Vaccination session	Yes	Yes	Yes	Dry season	Protect children from malaria
>34 years	Living with partner	Low level	Employed outside the home	<100000Fc	Low income	Permanent material house	>6 childs	9-12 months	Yes	9-12 months	Vaccination session	Yes	Yes	Yes	Dry season	Protect children from malaria
21-34 years	Living with partner	Low level	Homemaker	<100000Fc	Low income	Permanent material house	1-3 childs	21-23 months	Yes	9-12 months	Vaccination session	Yes	Yes	Yes	Dry season	Protect children from malaria
21-34 years	Living with partner	Low level	Employed outside the home	<100000Fc	Low income	Permanent material house	>6 childs	21-23 months	Yes	9-12 months	Vaccination session	Yes	Yes	Yes	Dry season	Protect children from malaria
21-34 years	Living with partner	Low level	Employed outside the home	>=100000 Fc	High income	Permanent material house	1-3 childs	9-12 months	Yes	9-12 months	Vaccination session	Yes	Yes	Yes	Dry season	Protect children from malaria
21-34 years	Living with partner	Low level	Employed outside the home	<100000Fc	Low income	Permanent material house	1-3 childs	9-12 months	Yes	9-12 months	Vaccination session	Yes	Yes	Yes	Dry season	Protect children from malaria
21-34 years	Living with partner	Low level	Homemaker	<100000Fc	Low income	Permanent material house	1-3 childs	21-23 months	Yes	9-12 months	Vaccination session	Yes	Yes	Yes	Dry season	Protect children from malaria
17-20 years	Not living with partner	Low level	Homemaker	<100000Fc	Low income	Permanent material house	1-3 childs	9-12 months	Yes	9-12 months	Vaccination session	Yes	Yes	Yes	Dry season	Protect children from malaria
>34 years	Living with partner	Low level	Employed outside the home	<100000Fc	Low income	Permanent material house	>6 childs	9-12 months	Yes	9-12 months	Vaccination session	Yes	Yes	Yes	Dry season	Protect children from malaria
21-34 years	Living with partner	Low level	Homemaker	<100000Fc	Low income	Rudimentary house	1-3 childs	9-12 months	Yes	9-12 months	Vaccination session	Yes	Yes	Yes	Dry season	Protect children from malaria
21-34 years	Living with partner	Low level	Homemaker	<100000Fc	Low income	Permanent material house	4-6 childs	9-12 months	Yes	9-12 months	Vaccination session	Yes	Yes	Yes	Dry season	Protect children from malaria
21-34 years	Living with partner	Low level	Homemaker	<100000Fc	Low income	Permanent material house	1-3 childs	21-23 months	Yes	9-12 months	Vaccination session	Yes	Yes	Yes	Dry season	Protect children from malaria
21-34 years	Living with partner	Low level	Homemaker	<100000Fc	Low income	Permanent material house	4-6 childs	21-23 months	Yes	9-12 months	Vaccination session	Yes	Yes	Yes	Dry season	Protect children from malaria
21-34 years	Living with partner	Low level	Homemaker	<100000Fc	Low income	Permanent material house	1-3 childs	17-20 months	Yes	9-12 months	Vaccination session	Yes	Yes	Yes	Dry season	Protect children from malaria
21-34 years	Not living with partner	Low level	Homemaker	<100000Fc	Low income	Permanent material house	4-6 childs	9-12 months	Yes	9-12 months	Vaccination session	Yes	Yes	Yes	Dry season	Protect children from malaria
>34 years	Living with partner	Low level	Homemaker	<100000Fc	Low income	Permanent material house	>6 childs	9-12 months	Yes	9-12 months	Vaccination session	Yes	Yes	Yes	Dry season	Protect children from malaria
21-34 years	Not living with partner	Low level	Employed outside the home	<100000Fc	Low income	Permanent material house	1-3 childs	21-23 months	Yes	9-12 months	Vaccination session	Yes	Yes	Yes	Dry season	Protect children from malaria
>34 years	Living with partner	Low level	Homemaker	<100000Fc	Low income	Permanent material house	>6 childs	13-16 months	Yes	9-12 months	Vaccination session	Yes	Yes	Yes	Dry season	Protect children from malaria
21-34 years	Living with partner	Low level	Homemaker	<100000Fc	Low income	Permanent material house	1-3 childs	21-23 months	Yes	9-12 months	Vaccination session	Yes	Yes	Yes	Dry season	Recommended by healthcare providers
21-34 years	Living with partner	Low level	Homemaker	<100000Fc	Low income	Permanent material house	1-3 childs	21-23 months	Yes	9-12 months	Vaccination session	Yes	Yes	Yes	Dry season	The fact that the child has completed the vaccination
21-34 years	Living with partner	Low level	Homemaker	<100000Fc	Low income	Permanent material house	>6 childs	9-12 months	Yes	9-12 months	Vaccination session	Yes	Yes	Yes	Dry season	The fact that the child has completed the vaccination
21-34 years	Living with partner	Low level	Homemaker	<100000Fc	Low income	Permanent material house	1-3 childs	9-12 months	Yes	9-12 months	Vaccination session	Yes	Yes	Yes	Dry season	The fact that the child has completed the vaccination
21-34 years	Living with partner	Low level	Homemaker	<100000Fc	Low income	Permanent material house	4-6 childs	9-12 months	Yes	9-12 months	Vaccination session	Yes	Yes	Yes	Dry season	The fact that the child has completed the vaccination
17-20 years	Living with partner	Low level	Homemaker	<100000Fc	Low income	Permanent material house	1-3 childs	13-16 months	Yes	9-12 months	Vaccination session	Yes	Yes	Yes	Dry season	Protect children from malaria
21-34 years	Living with partner	Low level	Homemaker	<100000Fc	Low income	Rudimentary house	1-3 childs	9-12 months	Yes	9-12 months	Vaccination session	Yes	Yes	Yes	Dry season	Protect children from malaria
21-34 years	Living with partner	Low level	Employed outside the home	<100000Fc	Low income	Rudimentary house	1-3 childs	13-16 months	Yes	9-12 months	Vaccination session	Yes	Yes	Yes	Dry season	Avoid mosquito bites
17-20 years	Living with partner	Low level	Homemaker	<100000Fc	Low income	Permanent material house	1-3 childs	9-12 months	No	9-12 months	Vaccination session	Yes	Yes	Yes	Dry season	Protect children from malaria
21-34 years	Living with partner	Low level	Employed outside the home	<100000Fc	Low income	Rudimentary house	1-3 childs	13-16 months	Yes	9-12 months	Vaccination session	Yes	Yes	Yes	Dry season	Protect children from malaria
17-20 years	Living with partner	Low level	Employed outside the home	<100000Fc	Low income	Permanent material house	1-3 childs	13-16 months	Yes	9-12 months	Vaccination session	Yes	Yes	Yes	Dry season	Avoid mosquito bites
21-34 years	Living with partner	Low level	Employed outside the home	<100000Fc	Low income	Permanent material house	1-3 childs	13-16 months	Yes	9-12 months	Vaccination session	Yes	Yes	Yes	Dry season	Avoid mosquito bites
21-34 years	Living with partner	Low level	Employed outside the home	<100000Fc	Low income	Rudimentary house	1-3 childs	9-12 months	Yes	9-12 months	Vaccination session	Yes	Yes	Yes	Dry season	Avoid mosquito bites
21-34 years	Living with partner	Low level	Employed outside the home	<100000Fc	Low income	Rudimentary house	1-3 childs	13-16 months	Yes	9-12 months	Vaccination session	Yes	Yes	Yes	Dry season	Avoid mosquito bites
21-34 years	Living with partner	Low level	Employed outside the home	>=100000 Fc	High income	Rudimentary house	1-3 childs	9-12 months	Yes	9-12 months	Vaccination session	Yes	Yes	Yes	Dry season	Avoid mosquito bites
21-34 years	Not living with partner	Low level	Homemaker	<100000Fc	Low income	Rudimentary house	1-3 childs	9-12 months	Yes	9-12 months	Vaccination session	Yes	Yes	Yes	Dry season	Avoid mosquito bites
21-34 years	Living with partner	Low level	Employed outside the home	<100000Fc	Low income	Rudimentary house	1-3 childs	13-16 months	Yes	9-12 months	Vaccination session	Yes	Yes	Yes	Dry season	Avoid mosquito bites
21-34 years	Living with partner	Low level	Employed outside the home	<100000Fc	Low income	Rudimentary house	1-3 childs	13-16 months	Yes	9-12 months	Vaccination session	Yes	Yes	Yes	Dry season	Protect children from malaria
21-34 years	Living with partner	Low level	Homemaker	<100000Fc	Low income	Rudimentary house	1-3 childs	9-12 months	Yes	9-12 months	Vaccination session	Yes	Yes	Yes	Dry season	Protect children from malaria
21-34 years	Living with partner	Low level	Homemaker	<100000Fc	Low income	Rudimentary house	1-3 childs	9-12 months	Yes	9-12 months	Vaccination session	Yes	Yes	Yes	Dry season	Protect children from malaria
21-34 years	Living with partner	Low level	Employed outside the home	<100000Fc	Low income	Rudimentary house	1-3 childs	9-12 months	Yes	9-12 months	Vaccination session	Yes	Yes	Yes	Dry season	Protect children from malaria
>34 years	Living with partner	Low level	Employed outside the home	<100000Fc	Low income	Rudimentary house	1-3 childs	9-12 months	Yes	9-12 months	Vaccination session	Yes	Yes	Yes	Dry season	Protect children from malaria
21-34 years	Living with partner	Low level	Employed outside the home	<100000Fc	Low income	Rudimentary house	1-3 childs	13-16 months	Yes	9-12 months	Vaccination session	Yes	Yes	Yes	Dry season	Avoid mosquito bites
21-34 years	Not living with partner	Low level	Homemaker	<100000Fc	Low income	Rudimentary house	1-3 childs	13-16 months	Yes	9-12 months	Vaccination session	Yes	Yes	Yes	Dry season	Protect children from malaria
21-34 years	Not living with partner	Low level	Employed outside the home	<100000Fc	Low income	Permanent material house	4-6 childs	17-20 months	Yes	9-12 months	Vaccination session	Yes	Yes	Yes	Dry season	Protect children from malaria
21-34 years	Living with partner	Low level	Homemaker	<100000Fc	Low income	Rudimentary house	1-3 childs	13-16 months	Yes	9-12 months	Vaccination session	Yes	Yes	Yes	Dry season	Protect children from malaria
21-34 years	Living with partner	Low level	Employed outside the home	<100000Fc	Low income	Permanent material house	1-3 childs	21-23 months	Yes	9-12 months	Vaccination session	Yes	Yes	Yes	Dry season	Avoid mosquito bites
>34 years	Not living with partner	Low level	Employed outside the home	<100000Fc	Low income	Rudimentary house	1-3 childs	13-16 months	Yes	9-12 months	Vaccination session	Yes	Yes	Yes	Dry season	Protect children from malaria
21-34 years	Living with partner	Low level	Homemaker	>=100000 Fc	High income	Permanent material house	1-3 childs	9-12 months	Yes	9-12 months	Vaccination session	Yes	Yes	Yes	Dry season	Protect children from malaria
21-34 years	Living with partner	Low level	Homemaker	<100000Fc	Low income	Rudimentary house	1-3 childs	17-20 months	Yes	9-12 months	Vaccination session	Yes	Yes	Yes	Dry season	Protect children from malaria
21-34 years	Living with partner	Low level	Employed outside the home	<100000Fc	Low income	Rudimentary house	1-3 childs	17-20 months	Yes	9-12 months	Vaccination session	Yes	Yes	Yes	Dry season	Protect children from malaria
21-34 years	Living with partner	Low level	Homemaker	<100000Fc	Low income	Rudimentary house	1-3 childs	9-12 months	Yes	9-12 months	Vaccination session	Yes	Yes	Yes	Dry season	Protect children from malaria
21-34 years	Living with partner	Low level	Employed outside the home	>=100000 Fc	High income	Rudimentary house	1-3 childs	9-12 months	Yes	9-12 months	Vaccination session	Yes	Yes	Yes	Dry season	Protect children from malaria
>34 years	Living with partner	Low level	Employed outside the home	<100000Fc	Low income	Permanent material house	1-3 childs	9-12 months	Yes	9-12 months	Vaccination session	Yes	Yes	Yes	Dry season	Avoid mosquito bites
21-34 years	Living with partner	Low level	Homemaker	<100000Fc	Low income	Permanent material house	1-3 childs	13-16 months	Yes	9-12 months	Vaccination session	Yes	Yes	Yes	Dry season	Protect children from malaria
21-34 years	Living with partner	Low level	Homemaker	<100000Fc	Low income	Permanent material house	1-3 childs	9-12 months	Yes	9-12 months	Vaccination session	Yes	Yes	Yes	Dry season	Protect children from malaria
21-34 years	Living with partner	Low level	Homemaker	<100000Fc	Low income	Rudimentary house	4-6 childs	9-12 months	Yes	9-12 months	Vaccination session	Yes	Yes	Yes	Dry season	Protect children from malaria
21-34 years	Living with partner	Low level	Employed outside the home	<100000Fc	Low income	Rudimentary house	4-6 childs	9-12 months	Yes	9-12 months	Vaccination session	Yes	Yes	Yes	Dry season	Protect children from malaria
17-20 years	Not living with partner	Low level	Homemaker	<100000Fc	Low income	Permanent material house	1-3 childs	9-12 months	Yes	9-12 months	Vaccination session	Yes	Yes	Yes	Dry season	Protect children from malaria
21-34 years	Living with partner	Low level	Employed outside the home	<100000Fc	Low income	Rudimentary house	1-3 childs	9-12 months	Yes	9-12 months	Vaccination session	Yes	Yes	Yes	Dry season	Protect children from malaria
21-34 years	Living with partner	Low level	Homemaker	<100000Fc	Low income	Permanent material house	1-3 childs	13-16 months	Yes	9-12 months	Vaccination session	Yes	Yes	Yes	Dry season	Protect children from malaria
21-34 years	Living with partner	Low level	Homemaker	<100000Fc	Low income	Permanent material house	1-3 childs	13-16 months	Yes	9-12 months	Vaccination session	Yes	Yes	Yes	Dry season	Protect children from malaria
21-34 years	Not living with partner	Low level	Homemaker	<100000Fc	Low income	Permanent material house	1-3 childs	13-16 months	Yes	9-12 months	Vaccination session	Yes	Yes	Yes	Dry season	Protect children from malaria
21-34 years	Not living with partner	Low level	Homemaker	<100000Fc	Low income	Permanent material house	1-3 childs	21-23 months	Yes	9-12 months	Vaccination session	Yes	Yes	Yes	Dry season	Protect children from malaria
21-34 years	Living with partner	Low level	Employed outside the home	<100000Fc	Low income	Rudimentary house	1-3 childs	17-20 months	Yes	9-12 months	Vaccination session	Yes	Yes	Yes	Dry season	Protect children from malaria
21-34 years	Living with partner	Low level	Homemaker	<100000Fc	Low income	Permanent material house	1-3 childs	21-23 months	Yes	9-12 months	Vaccination session	Yes	Yes	Yes	Dry season	Protect children from malaria
17-20 years	Living with partner	Low level	Employed outside the home	<100000Fc	Low income	Permanent material house	1-3 childs	9-12 months	Yes	9-12 months	Vaccination session	Yes	Yes	Yes	Dry season	Protect children from malaria
>34 years	Living with partner	Low level	Employed outside the home	<100000Fc	Low income	Permanent material house	4-6 childs	21-23 months	Yes	9-12 months	Vaccination session	Yes	Yes	Yes	Dry season	Protect children from malaria
21-34 years	Living with partner	Low level	Homemaker	<100000Fc	Low income	Permanent material house	1-3 childs	13-16 months	Yes	9-12 months	Vaccination session	Yes	Yes	Yes	Dry season	Protect children from malaria
17-20 years	Not living with partner	Low level	Homemaker	<100000Fc	Low income	Rudimentary house	1-3 childs	9-12 months	Yes	9-12 months	Vaccination session	Yes	Yes	Yes	Dry season	Protect children from malaria
21-34 years	Not living with partner	Low level	Homemaker	<100000Fc	Low income	Permanent material house	1-3 childs	9-12 months	Yes	9-12 months	Vaccination session	Yes	Yes	Yes	Dry season	Recommended by healthcare providers
21-34 years	Living with partner	Low level	Homemaker	<100000Fc	Low income	Permanent material house	1-3 childs	9-12 months	No	9-12 months	Vaccination session	Yes	Yes	Yes	Dry season	Protect children from malaria
21-34 years	Living with partner	Low level	Homemaker	<100000Fc	Low income	Permanent material house	1-3 childs	17-20 months	Yes	9-12 months	Vaccination session	Yes	Yes	Yes	Dry season	Recommended by healthcare providers
21-34 years	Living with partner	Low level	Homemaker	<100000Fc	Low income	Permanent material house	1-3 childs	13-16 months	Yes	9-12 months	Vaccination session	Yes	Yes	Yes	Dry season	Protect children from malaria
17-20 years	Living with partner	Low level	Homemaker	<100000Fc	Low income	Permanent material house	1-3 childs	9-12 months	Yes	9-12 months	Vaccination session	Yes	Yes	Yes	Dry season	Recommended by healthcare providers
21-34 years	Living with partner	Low level	Homemaker	<100000Fc	Low income	Permanent material house	1-3 childs	9-12 months	Yes	9-12 months	Vaccination session	Yes	Yes	Yes	Dry season	Recommended by healthcare providers
>34 years	Living with partner	Low level	Homemaker	>=100000 Fc	High income	Permanent material house	1-3 childs	9-12 months	Yes	9-12 months	Vaccination session	Yes	Yes	Yes	Dry season	Protect children from malaria
21-34 years	Living with partner	Low level	Homemaker	<100000Fc	Low income	Permanent material house	1-3 childs	9-12 months	No	9-12 months	Vaccination session	Yes	Yes	Yes	Dry season	Protect children from malaria
17-20 years	Living with partner	Low level	Homemaker	<100000Fc	Low income	Permanent material house	1-3 childs	13-16 months	Yes	9-12 months	Vaccination session	Yes	Yes	Yes	Dry season	Protect children from malaria
17-20 years	Not living with partner	Low level	Homemaker	<100000Fc	Low income	Permanent material house	1-3 childs	9-12 months	Yes	9-12 months	Vaccination session	Yes	Yes	Yes	Dry season	Protect children from malaria
21-34 years	Not living with partner	Low level	Homemaker	<100000Fc	Low income	Permanent material house	1-3 childs	9-12 months	Yes	9-12 months	Vaccination session	Yes	Yes	Yes	Dry season	Protect children from malaria
21-34 years	Not living with partner	Low level	Homemaker	<100000Fc	Low income	Rudimentary house	1-3 childs	13-16 months	Yes	9-12 months	Vaccination session	Yes	Yes	Yes	Dry season	Protect children from malaria
21-34 years	Living with partner	Low level	Homemaker	<100000Fc	Low income	Permanent material house	1-3 childs	13-16 months	Yes	9-12 months	Vaccination session	Yes	Yes	Yes	Dry season	Protect children from malaria
21-34 years	Living with partner	Low level	Homemaker	<100000Fc	Low income	Permanent material house	1-3 childs	9-12 months	Yes	9-12 months	Vaccination session	Yes	Yes	Yes	Dry season	Protect children from malaria
17-20 years	Not living with partner	Low level	Homemaker	<100000Fc	Low income	Rudimentary house	1-3 childs	13-16 months	Yes	9-12 months	Vaccination session	Yes	Yes	Yes	Dry season	Protect children from malaria
>34 years	Living with partner	Low level	Homemaker	<100000Fc	Low income	Rudimentary house	1-3 childs	13-16 months	Yes	9-12 months	Vaccination session	Yes	Yes	Yes	Dry season	Protect children from malaria
21-34 years	Not living with partner	Low level	Homemaker	<100000Fc	Low income	Permanent material house	1-3 childs	9-12 months	Yes	9-12 months	Vaccination session	Yes	Yes	Yes	Dry season	Avoid mosquito bites
21-34 years	Not living with partner	Low level	Homemaker	<100000Fc	Low income	Permanent material house	1-3 childs	13-16 months	Yes	9-12 months	Vaccination session	Yes	Yes	Yes	Dry season	Protect children from malaria
17-20 years	Not living with partner	Low level	Homemaker	<100000Fc	Low income	Rudimentary house	1-3 childs	9-12 months	Yes	9-12 months	Vaccination session	Yes	Yes	Yes	Dry season	Protect children from malaria
>34 years	Living with partner	Low level	Employed outside the home	<100000Fc	Low income	Rudimentary house	1-3 childs	9-12 months	Yes	9-12 months	Vaccination session	Yes	Yes	Yes	Dry season	Protect children from malaria
21-34 years	Living with partner	Low level	Homemaker	<100000Fc	Low income	Permanent material house	1-3 childs	9-12 months	Yes	9-12 months	Vaccination session	Yes	Yes	Yes	Dry season	Avoid mosquito bites
>34 years	Living with partner	Low level	Homemaker	<100000Fc	Low income	Rudimentary house	4-6 childs	9-12 months	Yes	9-12 months	Vaccination session	Yes	Yes	Yes	Dry season	Protect children from malaria
21-34 years	Not living with partner	Low level	Homemaker	<100000Fc	Low income	Permanent material house	1-3 childs	17-20 months	Yes	9-12 months	Vaccination session	Yes	Yes	Yes	Dry season	Protect children from malaria
17-20 years	Living with partner	Low level	Homemaker	<100000Fc	Low income	Permanent material house	1-3 childs	9-12 months	Yes	9-12 months	Vaccination session	Yes	Yes	Yes	Dry season	Protect children from malaria
17-20 years	Not living with partner	Low level	Homemaker	<100000Fc	Low income	Rudimentary house	1-3 childs	9-12 months	Yes	9-12 months	Vaccination session	Yes	Yes	Yes	Dry season	Protect children from malaria
21-34 years	Living with partner	Low level	Homemaker	<100000Fc	Low income	Rudimentary house	1-3 childs	17-20 months	Yes	9-12 months	Vaccination session	Yes	Yes	Yes	Dry season	Protect children from malaria
21-34 years	Living with partner	Low level	Homemaker	<100000Fc	Low income	Permanent material house	1-3 childs	13-16 months	Yes	9-12 months	Vaccination session	Yes	Yes	Yes	Dry season	Protect children from malaria
21-34 years	Living with partner	Low level	Homemaker	<100000Fc	Low income	Permanent material house	1-3 childs	21-23 months	Yes	9-12 months	Vaccination session	Yes	Yes	Yes	Dry season	Protect children from malaria
>34 years	Living with partner	Low level	Homemaker	<100000Fc	Low income	Permanent material house	1-3 childs	17-20 months	Yes	9-12 months	Vaccination session	Yes	Yes	Yes	Dry season	Protect children from malaria
21-34 years	Living with partner	Low level	Homemaker	<100000Fc	Low income	Permanent material house	1-3 childs	9-12 months	Yes	9-12 months	Vaccination session	Yes	Yes	Yes	Dry season	Protect children from malaria
21-34 years	Living with partner	Low level	Homemaker	<100000Fc	Low income	Permanent material house	1-3 childs	17-20 months	Yes	9-12 months	Vaccination session	Yes	Yes	Yes	Dry season	Protect children from malaria
21-34 years	Not living with partner	Low level	Homemaker	<100000Fc	Low income	Permanent material house	1-3 childs	17-20 months	Yes	9-12 months	Vaccination session	Yes	Yes	Yes	Dry season	Protect children from malaria
21-34 years	Not living with partner	Low level	Homemaker	<100000Fc	Low income	Permanent material house	1-3 childs	13-16 months	Yes	9-12 months	Vaccination session	Yes	Yes	Yes	Dry season	Protect children from malaria
21-34 years	Living with partner	Low level	Homemaker	<100000Fc	Low income	Permanent material house	1-3 childs	9-12 months	Yes	9-12 months	Vaccination session	Yes	Yes	Yes	Dry season	Avoid mosquito bites
>34 years	Living with partner	Low level	Homemaker	<100000Fc	Low income	Permanent material house	1-3 childs	13-16 months	Yes	9-12 months	Vaccination session	Yes	Yes	Yes	Dry season	Protect children from malaria
>34 years	Living with partner	Low level	Homemaker	<100000Fc	Low income	Permanent material house	1-3 childs	9-12 months	Yes	9-12 months	Vaccination session	Yes	Yes	Yes	Dry season	Avoid mosquito bites
21-34 years	Living with partner	Low level	Homemaker	<100000Fc	Low income	Permanent material house	1-3 childs	9-12 months	Yes	9-12 months	Vaccination session	Yes	Yes	Yes	Dry season	Protect children from malaria
21-34 years	Living with partner	Low level	Homemaker	<100000Fc	Low income	Permanent material house	1-3 childs	9-12 months	Yes	9-12 months	Vaccination session	Yes	Yes	Yes	Dry season	Protect children from malaria
>34 years	Not living with partner	Low level	Homemaker	<100000Fc	Low income	Permanent material house	1-3 childs	13-16 months	Yes	9-12 months	Vaccination session	Yes	Yes	Yes	Dry season	Protect children from malaria
21-34 years	Living with partner	Low level	Homemaker	<100000Fc	Low income	Permanent material house	1-3 childs	9-12 months	Yes	9-12 months	Vaccination session	Yes	Yes	Yes	Dry season	Protect children from malaria
>34 years	Not living with partner	Low level	Homemaker	<100000Fc	Low income	Permanent material house	1-3 childs	21-23 months	Yes	9-12 months	Vaccination session	Yes	Yes	Yes	Dry season	Protect children from malaria
>34 years	Not living with partner	Low level	Homemaker	<100000Fc	Low income	Permanent material house	1-3 childs	17-20 months	Yes	9-12 months	Vaccination session	Yes	Yes	Yes	Dry season	Protect children from malaria
>34 years	Living with partner	Low level	Homemaker	<100000Fc	Low income	Permanent material house	1-3 childs	21-23 months	Yes	9-12 months	Vaccination session	Yes	Yes	Yes	Dry season	Protect children from malaria
21-34 years	Living with partner	Low level	Homemaker	<100000Fc	Low income	Permanent material house	1-3 childs	9-12 months	Yes	9-12 months	Vaccination session	Yes	Yes	Yes	Dry season	Protect children from malaria
17-20 years	Not living with partner	Low level	Homemaker	<100000Fc	Low income	Permanent material house	1-3 childs	9-12 months	Yes	9-12 months	Vaccination session	Yes	Yes	Yes	Dry season	Protect children from malaria
21-34 years	Living with partner	Low level	Employed outside the home	<100000Fc	Low income	Permanent material house	1-3 childs	9-12 months	Yes	9-12 months	Vaccination session	Yes	Yes	Yes	Dry season	The fact that the child has completed the vaccination
21-34 years	Living with partner	Low level	Employed outside the home	<100000Fc	Low income	Permanent material house	1-3 childs	9-12 months	Yes	9-12 months	Vaccination session	Yes	Yes	Yes	Dry season	Avoid mosquito bites
17-20 years	Not living with partner	Low level	Employed outside the home	<100000Fc	Low income	Permanent material house	1-3 childs	9-12 months	Yes	9-12 months	Vaccination session	Yes	Yes	Yes	Dry season	Avoid mosquito bites
21-34 years	Living with partner	Low level	Employed outside the home	<100000Fc	Low income	Permanent material house	4-6 childs	17-20 months	Yes	9-12 months	Vaccination session	Yes	Yes	Yes	Dry season	Protect children from malaria
21-34 years	Living with partner	Low level	Employed outside the home	>=100000 Fc	High income	Permanent material house	4-6 childs	17-20 months	Yes	9-12 months	Vaccination session	Yes	Yes	Yes	Dry season	Protect children from malaria
>34 years	Living with partner	Low level	Employed outside the home	<100000Fc	Low income	Permanent material house	4-6 childs	17-20 months	Yes	9-12 months	Vaccination session	Yes	Yes	Yes	Dry season	Protect children from malaria
>34 years	Living with partner	Low level	Employed outside the home	<100000Fc	Low income	Permanent material house	4-6 childs	13-16 months	Yes	9-12 months	Vaccination session	Yes	Yes	Yes	Dry season	Protect children from malaria
>34 years	Living with partner	Low level	Employed outside the home	>=100000 Fc	High income	Permanent material house	4-6 childs	13-16 months	Yes	9-12 months	Vaccination session	Yes	Yes	Yes	Dry season	Protect children from malaria
21-34 years	Living with partner	Low level	Employed outside the home	<100000Fc	Low income	Permanent material house	4-6 childs	17-20 months	Yes	9-12 months	Vaccination session	Yes	Yes	Yes	Dry season	Protect children from malaria
>34 years	Living with partner	Low level	Employed outside the home	<100000Fc	Low income	Permanent material house	4-6 childs	13-16 months	Yes	9-12 months	Vaccination session	Yes	Yes	Yes	Dry season	Protect children from malaria
>34 years	Living with partner	Low level	Employed outside the home	<100000Fc	Low income	Permanent material house	4-6 childs	13-16 months	Yes	9-12 months	Vaccination session	Yes	Yes	Yes	Dry season	Protect children from malaria
>34 years	Living with partner	Low level	Employed outside the home	<100000Fc	Low income	Permanent material house	4-6 childs	9-12 months	Yes	9-12 months	Vaccination session	Yes	Yes	Yes	Dry season	Protect children from malaria
21-34 years	Living with partner	Low level	Employed outside the home	<100000Fc	Low income	Permanent material house	4-6 childs	17-20 months	Yes	9-12 months	Vaccination session	Yes	Yes	Yes	Dry season	Protect children from malaria
21-34 years	Living with partner	Low level	Homemaker	<100000Fc	Low income	Permanent material house	1-3 childs	9-12 months	Yes	9-12 months	Vaccination session	Yes	Yes	Yes	Dry season	Protect children from malaria
17-20 years	Not living with partner	Low level	Homemaker	<100000Fc	Low income	Permanent material house	1-3 childs	9-12 months	Yes	9-12 months	Vaccination session	Yes	Yes	Yes	Dry season	Avoid mosquito bites
21-34 years	Living with partner	Low level	Employed outside the home	>=100000 Fc	High income	Permanent material house	1-3 childs	13-16 months	Yes	9-12 months	Vaccination session	Yes	Yes	Yes	Dry season	Avoid mosquito bites
21-34 years	Living with partner	Low level	Employed outside the home	<100000Fc	Low income	Permanent material house	1-3 childs	9-12 months	Yes	9-12 months	Vaccination session	Yes	Yes	Yes	Dry season	Avoid mosquito bites
21-34 years	Living with partner	Low level	Homemaker	<100000Fc	Low income	Permanent material house	1-3 childs	21-23 months	Yes	9-12 months	Vaccination session	Yes	Yes	Yes	Dry season	Avoid mosquito bites
21-34 years	Living with partner	Low level	Homemaker	>=100000 Fc	High income	Permanent material house	4-6 childs	17-20 months	Yes	9-12 months	Vaccination session	Yes	Yes	Yes	Dry season	Avoid mosquito bites
>34 years	Not living with partner	Low level	Employed outside the home	>=100000 Fc	High income	Rudimentary house	4-6 childs	9-12 months	Yes	9-12 months	Vaccination session	Yes	Yes	Yes	Dry season	Avoid mosquito bites
21-34 years	Living with partner	Low level	Employed outside the home	>=100000 Fc	High income	Permanent material house	1-3 childs	9-12 months	Yes	9-12 months	Vaccination session	Yes	Yes	Yes	Dry season	Avoid mosquito bites
17-20 years	Living with partner	Low level	Homemaker	<100000Fc	Low income	Permanent material house	1-3 childs	17-20 months	Yes	9-12 months	Vaccination session	Yes	Yes	Yes	Dry season	Avoid mosquito bites
17-20 years	Living with partner	Low level	Employed outside the home	>=100000 Fc	High income	Permanent material house	1-3 childs	9-12 months	Yes	9-12 months	Vaccination session	Yes	Yes	Yes	Dry season	Avoid mosquito bites
21-34 years	Living with partner	Low level	Homemaker	<100000Fc	Low income	Permanent material house	1-3 childs	9-12 months	Yes	9-12 months	Vaccination session	Yes	Yes	Yes	Dry season	Avoid mosquito bites
21-34 years	Not living with partner	Low level	Employed outside the home	<100000Fc	Low income	Permanent material house	1-3 childs	21-23 months	Yes	9-12 months	Vaccination session	Yes	Yes	Yes	Dry season	Protect children from malaria
21-34 years	Living with partner	Low level	Employed outside the home	>=100000 Fc	High income	Permanent material house	1-3 childs	13-16 months	Yes	9-12 months	Vaccination session	Yes	Yes	Yes	Dry season	Protect children from malaria
21-34 years	Living with partner	Low level	Employed outside the home	<100000Fc	Low income	Permanent material house	1-3 childs	13-16 months	Yes	9-12 months	Vaccination session	Yes	Yes	Yes	Dry season	Protect children from malaria
17-20 years	Living with partner	Low level	Employed outside the home	<100000Fc	Low income	Rudimentary house	1-3 childs	9-12 months	Yes	9-12 months	Vaccination session	Yes	Yes	Yes	Dry season	Protect children from malaria
21-34 years	Not living with partner	Low level	Homemaker	<100000Fc	Low income	Permanent material house	1-3 childs	13-16 months	Yes	9-12 months	Vaccination session	Yes	Yes	Yes	Dry season	Protect children from malaria
>34 years	Living with partner	Low level	Homemaker	<100000Fc	Low income	Permanent material house	>6 childs	21-23 months	Yes	9-12 months	Vaccination session	Yes	Yes	Yes	Dry season	Avoid mosquito bites
21-34 years	Living with partner	Low level	Employed outside the home	>=100000 Fc	High income	Permanent material house	1-3 childs	9-12 months	Yes	9-12 months	Vaccination session	Yes	Yes	Yes	Dry season	Protect children from malaria
21-34 years	Living with partner	Low level	Homemaker	<100000Fc	Low income	Permanent material house	1-3 childs	9-12 months	Yes	9-12 months	Vaccination session	Yes	Yes	Yes	Dry season	Protect children from malaria
>34 years	Living with partner	Low level	Employed outside the home	<100000Fc	Low income	Permanent material house	4-6 childs	17-20 months	Yes	9-12 months	Vaccination session	Yes	Yes	Yes	Dry season	Avoid mosquito bites
21-34 years	Living with partner	Low level	Employed outside the home	>=100000 Fc	High income	Permanent material house	4-6 childs	13-16 months	Yes	9-12 months	Vaccination session	Yes	Yes	Yes	Dry season	Avoid mosquito bites
21-34 years	Living with partner	Low level	Employed outside the home	>=100000 Fc	High income	Rudimentary house	1-3 childs	13-16 months	Yes	9-12 months	Vaccination session	Yes	Yes	Yes	Dry season	Protect children from malaria
21-34 years	Not living with partner	Low level	Employed outside the home	<100000Fc	Low income	Permanent material house	1-3 childs	13-16 months	Yes	9-12 months	Vaccination session	Yes	Yes	Yes	Dry season	Avoid mosquito bites
>34 years	Not living with partner	Low level	Employed outside the home	<100000Fc	Low income	Permanent material house	1-3 childs	9-12 months	Yes	9-12 months	Vaccination session	Yes	Yes	Yes	Dry season	Protect children from malaria
21-34 years	Living with partner	Low level	Employed outside the home	<100000Fc	Low income	Permanent material house	>6 childs	13-16 months	Yes	9-12 months	Vaccination session	Yes	Yes	Yes	Dry season	Avoid mosquito bites
21-34 years	Living with partner	Low level	Employed outside the home	<100000Fc	Low income	Rudimentary house	1-3 childs	17-20 months	Yes	9-12 months	Vaccination session	Yes	Yes	Yes	Dry season	Avoid mosquito bites
21-34 years	Living with partner	Low level	Homemaker	<100000Fc	Low income	Permanent material house	1-3 childs	9-12 months	Yes	9-12 months	Vaccination session	Yes	Yes	Yes	Dry season	Avoid mosquito bites
>34 years	Living with partner	Low level	Homemaker	<100000Fc	Low income	Rudimentary house	>6 childs	21-23 months	Yes	9-12 months	Vaccination session	Yes	Yes	Yes	Dry season	Avoid mosquito bites
21-34 years	Living with partner	Low level	Homemaker	>=100000 Fc	High income	Permanent material house	1-3 childs	9-12 months	Yes	9-12 months	Vaccination session	Yes	Yes	Yes	Dry season	Avoid mosquito bites
>34 years	Living with partner	Low level	Homemaker	<100000Fc	Low income	Rudimentary house	1-3 childs	13-16 months	Yes	9-12 months	Vaccination session	Yes	Yes	Yes	Dry season	Protect children from malaria
21-34 years	Living with partner	Low level	Homemaker	<100000Fc	Low income	Rudimentary house	1-3 childs	9-12 months	Yes	9-12 months	Vaccination session	Yes	Yes	Yes	Dry season	Protect children from malaria
>34 years	Not living with partner	Low level	Employed outside the home	<100000Fc	Low income	Rudimentary house	4-6 childs	21-23 months	Yes	9-12 months	Vaccination session	Yes	Yes	Yes	Dry season	Avoid mosquito bites
21-34 years	Living with partner	Low level	Homemaker	<100000Fc	Low income	Rudimentary house	1-3 childs	13-16 months	Yes	9-12 months	Vaccination session	Yes	Yes	Yes	Dry season	Protect children from malaria
21-34 years	Living with partner	Low level	Employed outside the home	>=100000 Fc	High income	Rudimentary house	1-3 childs	17-20 months	Yes	9-12 months	Vaccination session	Yes	Yes	Yes	Dry season	Protect children from malaria
21-34 years	Living with partner	Low level	Homemaker	<100000Fc	Low income	Rudimentary house	4-6 childs	21-23 months	Yes	9-12 months	Vaccination session	Yes	Yes	Yes	Dry season	Protect children from malaria
21-34 years	Living with partner	Low level	Employed outside the home	<100000Fc	Low income	Rudimentary house	1-3 childs	21-23 months	Yes	9-12 months	Vaccination session	Yes	Yes	Yes	Dry season	Avoid mosquito bites
21-34 years	Living with partner	Low level	Homemaker	<100000Fc	Low income	Rudimentary house	1-3 childs	9-12 months	Yes	9-12 months	Vaccination session	Yes	Yes	Yes	Dry season	Protect children from malaria
21-34 years	Not living with partner	Low level	Homemaker	>=100000 Fc	High income	Rudimentary house	1-3 childs	9-12 months	Yes	9-12 months	Vaccination session	Yes	Yes	Yes	Dry season	Protect children from malaria
21-34 years	Not living with partner	Low level	Homemaker	<100000Fc	Low income	Rudimentary house	1-3 childs	9-12 months	Yes	9-12 months	Vaccination session	Yes	Yes	Yes	Dry season	Protect children from malaria
>34 years	Living with partner	Low level	Employed outside the home	>=100000 Fc	High income	Rudimentary house	4-6 childs	9-12 months	Yes	9-12 months	Vaccination session	Yes	Yes	Yes	Dry season	Protect children from malaria
21-34 years	Living with partner	Low level	Homemaker	<100000Fc	Low income	Rudimentary house	1-3 childs	9-12 months	Yes	9-12 months	Vaccination session	Yes	Yes	Yes	Dry season	Avoid mosquito bites
>34 years	Not living with partner	Low level	Employed outside the home	<100000Fc	Low income	Rudimentary house	1-3 childs	21-23 months	Yes	9-12 months	Vaccination session	Yes	Yes	Yes	Dry season	Protect children from malaria
17-20 years	Not living with partner	Low level	Homemaker	<100000Fc	Low income	Rudimentary house	1-3 childs	13-16 months	No	9-12 months	Vaccination session	Yes	Yes	Yes	Dry season	Protect children from malaria
21-34 years	Not living with partner	Low level	Homemaker	<100000Fc	Low income	Permanent material house	1-3 childs	9-12 months	No	9-12 months	Vaccination session	Yes	Yes	Yes	Dry season	Protect children from malaria
21-34 years	Living with partner	Low level	Employed outside the home	<100000Fc	Low income	Rudimentary house	1-3 childs	13-16 months	No	9-12 months	Vaccination session	Yes	Yes	Yes	Dry season	Protect children from malaria
17-20 years	Not living with partner	Low level	Homemaker	<100000Fc	Low income	Rudimentary house	1-3 childs	9-12 months	No	9-12 months	Vaccination session	Yes	Yes	Yes	Dry season	Protect children from malaria
21-34 years	Living with partner	Low level	Homemaker	<100000Fc	Low income	Rudimentary house	1-3 childs	13-16 months	No	9-12 months	Vaccination session	Yes	Yes	Yes	Dry season	Protect children from malaria
21-34 years	Not living with partner	Low level	Homemaker	<100000Fc	Low income	Permanent material house	1-3 childs	9-12 months	No	9-12 months	Vaccination session	Yes	Yes	Yes	Dry season	Protect children from malaria
21-34 years	Not living with partner	Low level	Employed outside the home	>=100000 Fc	High income	Rudimentary house	1-3 childs	9-12 months	No	9-12 months	Vaccination session	Yes	Yes	Yes	Dry season	Protect children from malaria
21-34 years	Living with partner	Low level	Employed outside the home	>=100000 Fc	High income	Rudimentary house	4-6 childs	9-12 months	No	9-12 months	Vaccination session	Yes	Yes	Yes	Dry season	Avoid mosquito bites
21-34 years	Living with partner	Low level	Employed outside the home	>=100000 Fc	High income	Rudimentary house	4-6 childs	9-12 months	No	9-12 months	Vaccination session	Yes	Yes	Yes	Dry season	Protect children from malaria
21-34 years	Living with partner	Low level	Employed outside the home	<100000Fc	Low income	Rudimentary house	1-3 childs	13-16 months	No	9-12 months	Vaccination session	Yes	Yes	Yes	Dry season	Protect children from malaria
21-34 years	Living with partner	Low level	Employed outside the home	<100000Fc	Low income	Rudimentary house	4-6 childs	9-12 months	No	9-12 months	Vaccination session	Yes	Yes	Yes	Dry season	Protect children from malaria
>34 years	Not living with partner	Low level	Employed outside the home	<100000Fc	Low income	Rudimentary house	1-3 childs	13-16 months	Yes	9-12 months	Vaccination session	Yes	Yes	Yes	Dry season	Protect children from malaria
21-34 years	Living with partner	Low level	Employed outside the home	<100000Fc	Low income	Rudimentary house	4-6 childs	13-16 months	Yes	9-12 months	Vaccination session	Yes	Yes	Yes	Dry season	Protect children from malaria
21-34 years	Living with partner	Low level	Employed outside the home	<100000Fc	Low income	Rudimentary house	1-3 childs	17-20 months	Yes	9-12 months	Vaccination session	Yes	Yes	Yes	Dry season	Protect children from malaria
21-34 years	Living with partner	Low level	Homemaker	<100000Fc	Low income	Rudimentary house	1-3 childs	9-12 months	Yes	9-12 months	Vaccination session	Yes	Yes	Yes	Dry season	Protect children from malaria
21-34 years	Living with partner	Low level	Employed outside the home	<100000Fc	Low income	Rudimentary house	>6 childs	17-20 months	Yes	9-12 months	Vaccination session	Yes	Yes	Yes	Dry season	Protect children from malaria
21-34 years	Not living with partner	Low level	Employed outside the home	<100000Fc	Low income	Rudimentary house	1-3 childs	13-16 months	Yes	9-12 months	Vaccination session	Yes	Yes	Yes	Dry season	Protect children from malaria
17-20 years	Not living with partner	Low level	Homemaker	<100000Fc	Low income	Rudimentary house	1-3 childs	9-12 months	Yes	9-12 months	Vaccination session	Yes	Yes	Yes	Dry season	Recommended by healthcare providers
21-34 years	Living with partner	Low level	Homemaker	<100000Fc	Low income	Rudimentary house	1-3 childs	13-16 months	Yes	9-12 months	Vaccination session	Yes	Yes	Yes	Dry season	Protect children from malaria
21-34 years	Living with partner	Low level	Employed outside the home	<100000Fc	Low income	Rudimentary house	1-3 childs	13-16 months	Yes	9-12 months	Vaccination session	Yes	Yes	Yes	Dry season	Avoid mosquito bites
21-34 years	Living with partner	Low level	Employed outside the home	<100000Fc	Low income	Rudimentary house	1-3 childs	17-20 months	Yes	9-12 months	Vaccination session	Yes	Yes	Yes	Dry season	Avoid mosquito bites
21-34 years	Living with partner	Low level	Employed outside the home	<100000Fc	Low income	Rudimentary house	1-3 childs	9-12 months	Yes	9-12 months	Vaccination session	Yes	Yes	Yes	Dry season	Protect children from malaria
21-34 years	Not living with partner	Low level	Homemaker	<100000Fc	Low income	Rudimentary house	1-3 childs	17-20 months	Yes	9-12 months	Vaccination session	Yes	Yes	Yes	Dry season	Protect children from malaria
>34 years	Living with partner	Low level	Employed outside the home	<100000Fc	Low income	Rudimentary house	1-3 childs	21-23 months	Yes	9-12 months	Vaccination session	Yes	Yes	Yes	Dry season	Protect children from malaria
21-34 years	Not living with partner	Low level	Homemaker	<100000Fc	Low income	Rudimentary house	4-6 childs	13-16 months	Yes	9-12 months	Vaccination session	Yes	Yes	Yes	Dry season	Protect children from malaria
21-34 years	Not living with partner	Low level	Homemaker	<100000Fc	Low income	Rudimentary house	1-3 childs	13-16 months	Yes	9-12 months	Vaccination session	Yes	Yes	Yes	Dry season	Protect children from malaria
21-34 years	Not living with partner	Low level	Employed outside the home	<100000Fc	Low income	Rudimentary house	4-6 childs	21-23 months	Yes	9-12 months	Vaccination session	Yes	Yes	Yes	Dry season	Protect children from malaria
>34 years	Living with partner	Low level	Employed outside the home	<100000Fc	Low income	Rudimentary house	1-3 childs	13-16 months	Yes	9-12 months	Vaccination session	Yes	Yes	Yes	Dry season	Protect children from malaria
21-34 years	Not living with partner	Low level	Homemaker	<100000Fc	Low income	Rudimentary house	1-3 childs	9-12 months	No	9-12 months	Vaccination session	Yes	Yes	Yes	Dry season	Protect children from malaria
21-34 years	Not living with partner	Low level	Employed outside the home	<100000Fc	Low income	Rudimentary house	1-3 childs	21-23 months	Yes	9-12 months	Vaccination session	Yes	Yes	Yes	Dry season	Protect children from malaria
>34 years	Living with partner	Low level	Homemaker	<100000Fc	Low income	Rudimentary house	4-6 childs	13-16 months	Yes	9-12 months	Vaccination session	Yes	Yes	Yes	Dry season	Avoid mosquito bites
21-34 years	Not living with partner	Low level	Employed outside the home	<100000Fc	Low income	Rudimentary house	1-3 childs	13-16 months	Yes	9-12 months	Vaccination session	Yes	Yes	Yes	Dry season	Protect children from malaria
>34 years	Living with partner	Low level	Homemaker	<100000Fc	Low income	Rudimentary house	4-6 childs	21-23 months	Yes	9-12 months	Vaccination session	Yes	Yes	Yes	Dry season	Protect children from malaria
21-34 years	Living with partner	Low level	Employed outside the home	<100000Fc	Low income	Rudimentary house	4-6 childs	13-16 months	Yes	9-12 months	Vaccination session	Yes	Yes	Yes	Dry season	Protect children from malaria
21-34 years	Not living with partner	Low level	Homemaker	<100000Fc	Low income	Rudimentary house	1-3 childs	9-12 months	Yes	9-12 months	Vaccination session	Yes	Yes	Yes	Dry season	Avoid mosquito bites
21-34 years	Not living with partner	Low level	Homemaker	<100000Fc	Low income	Rudimentary house	1-3 childs	17-20 months	Yes	9-12 months	Vaccination session	Yes	Yes	Yes	Dry season	Protect children from malaria
21-34 years	Not living with partner	Low level	Homemaker	<100000Fc	Low income	Rudimentary house	1-3 childs	21-23 months	Yes	9-12 months	Vaccination session	Yes	Yes	Yes	Dry season	Protect children from malaria
21-34 years	Living with partner	Low level	Homemaker	<100000Fc	Low income	Rudimentary house	1-3 childs	9-12 months	Yes	9-12 months	Vaccination session	Yes	Yes	Yes	Dry season	Avoid mosquito bites
21-34 years	Living with partner	Low level	Homemaker	<100000Fc	Low income	Rudimentary house	1-3 childs	13-16 months	Yes	9-12 months	Vaccination session	Yes	Yes	Yes	Dry season	Protect children from malaria
21-34 years	Living with partner	Low level	Homemaker	>=100000 Fc	High income	Rudimentary house	1-3 childs	21-23 months	Yes	9-12 months	Vaccination session	Yes	Yes	Yes	Dry season	Protect children from malaria
>34 years	Not living with partner	Low level	Homemaker	>=100000 Fc	High income	Rudimentary house	1-3 childs	13-16 months	Yes	9-12 months	Vaccination session	Yes	Yes	Yes	Dry season	Avoid mosquito bites
>34 years	Living with partner	Low level	Employed outside the home	<100000Fc	Low income	Rudimentary house	1-3 childs	21-23 months	Yes	9-12 months	Vaccination session	Yes	Yes	Yes	Dry season	Avoid mosquito bites
21-34 years	Living with partner	Low level	Homemaker	<100000Fc	Low income	Rudimentary house	1-3 childs	13-16 months	Yes	9-12 months	Vaccination session	Yes	Yes	Yes	Dry season	Protect children from malaria
21-34 years	Not living with partner	Low level	Employed outside the home	<100000Fc	Low income	Permanent material house	1-3 childs	9-12 months	Yes	9-12 months	Vaccination session	Yes	Yes	Yes	Dry season	Protect children from malaria
21-34 years	Not living with partner	Low level	Homemaker	<100000Fc	Low income	Rudimentary house	1-3 childs	13-16 months	Yes	9-12 months	Vaccination session	Yes	Yes	Yes	Dry season	Avoid mosquito bites
21-34 years	Not living with partner	Low level	Employed outside the home	<100000Fc	Low income	Rudimentary house	1-3 childs	17-20 months	Yes	9-12 months	Vaccination session	Yes	Yes	Yes	Dry season	Protect children from malaria
21-34 years	Not living with partner	Low level	Homemaker	<100000Fc	Low income	Rudimentary house	1-3 childs	13-16 months	Yes	9-12 months	Vaccination session	Yes	Yes	Yes	Dry season	Protect children from malaria
21-34 years	Not living with partner	Low level	Homemaker	<100000Fc	Low income	Rudimentary house	1-3 childs	9-12 months	Yes	9-12 months	Vaccination session	Yes	Yes	Yes	Dry season	Protect children from malaria
21-34 years	Living with partner	Low level	Employed outside the home	<100000Fc	Low income	Rudimentary house	1-3 childs	9-12 months	Yes	9-12 months	Vaccination session	Yes	Yes	Yes	Dry season	Avoid mosquito bites
21-34 years	Not living with partner	Low level	Homemaker	>=100000 Fc	High income	Rudimentary house	1-3 childs	13-16 months	Yes	9-12 months	Vaccination session	Yes	Yes	Yes	Dry season	Avoid mosquito bites
>34 years	Living with partner	Low level	Employed outside the home	>=100000 Fc	High income	Rudimentary house	4-6 childs	17-20 months	Yes	9-12 months	Vaccination session	Yes	Yes	Yes	Dry season	Avoid mosquito bites
21-34 years	Not living with partner	High level	Employed outside the home	<100000Fc	Low income	Permanent material house	1-3 childs	13-16 months	Yes	9-12 months	Vaccination session	Yes	Yes	Yes	Dry season	Protect children from malaria
21-34 years	Living with partner	High level	Employed outside the home	<100000Fc	Low income	Permanent material house	1-3 childs	9-12 months	Yes	9-12 months	Vaccination session	Yes	Yes	Yes	Dry season	Avoid mosquito bites
>34 years	Living with partner	High level	Employed outside the home	<100000Fc	Low income	Rudimentary house	1-3 childs	13-16 months	Yes	9-12 months	Vaccination session	Yes	Yes	Yes	Dry season	Protect children from malaria
21-34 years	Living with partner	High level	Employed outside the home	<100000Fc	Low income	Permanent material house	1-3 childs	17-20 months	Yes	9-12 months	Vaccination session	Yes	Yes	Yes	Dry season	Protect children from malaria
21-34 years	Living with partner	High level	Employed outside the home	<100000Fc	Low income	Permanent material house	1-3 childs	13-16 months	Yes	9-12 months	Vaccination session	Yes	Yes	Yes	Dry season	Protect children from malaria
21-34 years	Living with partner	High level	Employed outside the home	<100000Fc	Low income	Permanent material house	1-3 childs	13-16 months	Yes	9-12 months	Vaccination session	Yes	Yes	Yes	Dry season	Avoid mosquito bites
21-34 years	Living with partner	High level	Homemaker	<100000Fc	Low income	Permanent material house	1-3 childs	13-16 months	Yes	9-12 months	Vaccination session	Yes	Yes	Yes	Dry season	Protect children from malaria
>34 years	Living with partner	High level	Employed outside the home	<100000Fc	Low income	Permanent material house	1-3 childs	9-12 months	Yes	9-12 months	Vaccination session	Yes	Yes	Yes	Dry season	Avoid mosquito bites
21-34 years	Living with partner	High level	Homemaker	<100000Fc	Low income	Permanent material house	1-3 childs	9-12 months	Yes	9-12 months	Vaccination session	Yes	Yes	Yes	Dry season	Protect children from malaria
21-34 years	Living with partner	High level	Homemaker	<100000Fc	Low income	Permanent material house	4-6 childs	9-12 months	Yes	9-12 months	Vaccination session	Yes	Yes	Yes	Dry season	Avoid mosquito bites
21-34 years	Not living with partner	High level	Homemaker	<100000Fc	Low income	Permanent material house	1-3 childs	9-12 months	Yes	9-12 months	Vaccination session	Yes	Yes	Yes	Dry season	Avoid mosquito bites
21-34 years	Living with partner	High level	Homemaker	<100000Fc	Low income	Permanent material house	1-3 childs	21-23 months	Yes	9-12 months	Vaccination session	Yes	Yes	Yes	Dry season	Protect children from malaria
>34 years	Living with partner	High level	Employed outside the home	<100000Fc	Low income	Rudimentary house	4-6 childs	21-23 months	Yes	9-12 months	Vaccination session	Yes	Yes	Yes	Dry season	Protect children from malaria
21-34 years	Living with partner	High level	Homemaker	<100000Fc	Low income	Rudimentary house	1-3 childs	17-20 months	Yes	9-12 months	Vaccination session	Yes	Yes	Yes	Dry season	Protect children from malaria
21-34 years	Living with partner	High level	Homemaker	<100000Fc	Low income	Permanent material house	1-3 childs	13-16 months	Yes	9-12 months	Vaccination session	Yes	Yes	Yes	Dry season	Avoid mosquito bites
>34 years	Living with partner	High level	Homemaker	<100000Fc	Low income	Permanent material house	1-3 childs	21-23 months	Yes	9-12 months	Vaccination session	Yes	Yes	Yes	Dry season	Protect children from malaria
21-34 years	Living with partner	High level	Homemaker	<100000Fc	Low income	Permanent material house	1-3 childs	13-16 months	Yes	9-12 months	Vaccination session	Yes	Yes	Yes	Dry season	Avoid mosquito bites
21-34 years	Living with partner	High level	Employed outside the home	<100000Fc	Low income	Rudimentary house	1-3 childs	17-20 months	Yes	9-12 months	Vaccination session	Yes	Yes	Yes	Dry season	Avoid mosquito bites
21-34 years	Living with partner	High level	Homemaker	<100000Fc	Low income	Permanent material house	1-3 childs	13-16 months	Yes	9-12 months	Vaccination session	Yes	Yes	Yes	Dry season	Protect children from malaria
21-34 years	Living with partner	High level	Employed outside the home	<100000Fc	Low income	Rudimentary house	1-3 childs	17-20 months	Yes	9-12 months	Vaccination session	Yes	Yes	Yes	Dry season	Protect children from malaria
21-34 years	Living with partner	High level	Homemaker	<100000Fc	Low income	Rudimentary house	1-3 childs	17-20 months	Yes	9-12 months	Vaccination session	Yes	Yes	Yes	Dry season	Avoid mosquito bites
>34 years	Living with partner	High level	Employed outside the home	<100000Fc	Low income	Rudimentary house	1-3 childs	17-20 months	Yes	9-12 months	Vaccination session	Yes	Yes	Yes	Dry season	Protect children from malaria
21-34 years	Living with partner	High level	Employed outside the home	<100000Fc	Low income	Permanent material house	1-3 childs	13-16 months	Yes	9-12 months	Vaccination session	Yes	Yes	Yes	Dry season	Avoid mosquito bites
21-34 years	Living with partner	High level	Homemaker	<100000Fc	Low income	Rudimentary house	>6 childs	21-23 months	Yes	9-12 months	Vaccination session	Yes	Yes	Yes	Dry season	Protect children from malaria
21-34 years	Living with partner	High level	Employed outside the home	<100000Fc	Low income	Rudimentary house	1-3 childs	13-16 months	Yes	9-12 months	Vaccination session	Yes	Yes	Yes	Dry season	Protect children from malaria
21-34 years	Living with partner	High level	Homemaker	<100000Fc	Low income	Rudimentary house	1-3 childs	17-20 months	Yes	9-12 months	Vaccination session	Yes	Yes	Yes	Dry season	Protect children from malaria
>34 years	Living with partner	High level	Homemaker	<100000Fc	Low income	Rudimentary house	4-6 childs	9-12 months	Yes	9-12 months	Vaccination session	Yes	Yes	Yes	Dry season	Protect children from malaria
21-34 years	Living with partner	High level	Employed outside the home	>=100000 Fc	High income	Rudimentary house	4-6 childs	21-23 months	Yes	9-12 months	Vaccination session	Yes	Yes	Yes	Dry season	Protect children from malaria
>34 years	Living with partner	High level	Employed outside the home	>=100000 Fc	High income	Permanent material house	1-3 childs	17-20 months	Yes	9-12 months	Vaccination session	Yes	Yes	Yes	Dry season	Avoid mosquito bites
21-34 years	Living with partner	High level	Employed outside the home	>=100000 Fc	High income	Permanent material house	4-6 childs	9-12 months	Yes	9-12 months	Vaccination session	Yes	Yes	Yes	Dry season	Avoid mosquito bites
>34 years	Not living with partner	High level	Employed outside the home	>=100000 Fc	High income	Rudimentary house	1-3 childs	17-20 months	Yes	9-12 months	Vaccination session	Yes	Yes	Yes	Dry season	Protect children from malaria
21-34 years	Living with partner	High level	Homemaker	<100000Fc	Low income	Permanent material house	1-3 childs	13-16 months	Yes	9-12 months	Vaccination session	Yes	Yes	Yes	Dry season	Protect children from malaria
>34 years	Living with partner	High level	Employed outside the home	>=100000 Fc	High income	Rudimentary house	1-3 childs	9-12 months	Yes	9-12 months	Vaccination session	Yes	Yes	Yes	Dry season	Protect children from malaria
21-34 years	Living with partner	High level	Employed outside the home	<100000Fc	Low income	Rudimentary house	1-3 childs	21-23 months	Yes	9-12 months	Vaccination session	Yes	Yes	Yes	Dry season	Protect children from malaria
21-34 years	Living with partner	High level	Homemaker	<100000Fc	Low income	Rudimentary house	1-3 childs	17-20 months	Yes	9-12 months	Vaccination session	Yes	Yes	Yes	Dry season	Protect children from malaria
21-34 years	Living with partner	High level	Homemaker	<100000Fc	Low income	Permanent material house	1-3 childs	9-12 months	Yes	9-12 months	Vaccination session	Yes	Yes	Yes	Dry season	Protect children from malaria
21-34 years	Not living with partner	High level	Employed outside the home	<100000Fc	Low income	Rudimentary house	4-6 childs	9-12 months	Yes	9-12 months	Vaccination session	Yes	Yes	Yes	Dry season	Protect children from malaria
21-34 years	Living with partner	High level	Employed outside the home	<100000Fc	Low income	Rudimentary house	1-3 childs	9-12 months	Yes	9-12 months	Vaccination session	Yes	Yes	Yes	Dry season	Protect children from malaria
21-34 years	Living with partner	High level	Homemaker	>=100000 Fc	High income	Rudimentary house	1-3 childs	9-12 months	Yes	9-12 months	Vaccination session	Yes	Yes	Yes	Dry season	Avoid mosquito bites
21-34 years	Living with partner	High level	Employed outside the home	>=100000 Fc	High income	Rudimentary house	1-3 childs	9-12 months	Yes	9-12 months	Vaccination session	Yes	Yes	Yes	Dry season	Protect children from malaria
>34 years	Living with partner	High level	Employed outside the home	>=100000 Fc	High income	Rudimentary house	>6 childs	13-16 months	Yes	9-12 months	Vaccination session	Yes	Yes	Yes	Dry season	Protect children from malaria
21-34 years	Not living with partner	High level	Homemaker	<100000Fc	Low income	Permanent material house	1-3 childs	13-16 months	Yes	9-12 months	Vaccination session	Yes	Yes	Yes	Dry season	Protect children from malaria
21-34 years	Not living with partner	High level	Homemaker	<100000Fc	Low income	Permanent material house	1-3 childs	9-12 months	Yes	9-12 months	Vaccination session	Yes	Yes	Yes	Dry season	Protect children from malaria
21-34 years	Living with partner	High level	Homemaker	<100000Fc	Low income	Rudimentary house	1-3 childs	9-12 months	Yes	9-12 months	Vaccination session	Yes	Yes	Yes	Dry season	Protect children from malaria
21-34 years	Living with partner	High level	Homemaker	<100000Fc	Low income	Rudimentary house	1-3 childs	9-12 months	Yes	9-12 months	Vaccination session	Yes	Yes	Yes	Dry season	Protect children from malaria
21-34 years	Living with partner	High level	Employed outside the home	>=100000 Fc	High income	Permanent material house	1-3 childs	9-12 months	Yes	9-12 months	Vaccination session	Yes	Yes	Yes	Dry season	Protect children from malaria
21-34 years	Living with partner	High level	Employed outside the home	<100000Fc	Low income	Rudimentary house	1-3 childs	9-12 months	Yes	9-12 months	Vaccination session	Yes	Yes	Yes	Dry season	Protect children from malaria
21-34 years	Living with partner	High level	Employed outside the home	>=100000 Fc	High income	Permanent material house	4-6 childs	13-16 months	Yes	9-12 months	Vaccination session	Yes	Yes	Yes	Dry season	Avoid mosquito bites
21-34 years	Living with partner	High level	Employed outside the home	>=100000 Fc	High income	Permanent material house	1-3 childs	9-12 months	Yes	9-12 months	Vaccination session	Yes	Yes	Yes	Dry season	Avoid mosquito bites
21-34 years	Living with partner	High level	Employed outside the home	>=100000 Fc	High income	Permanent material house	1-3 childs	13-16 months	Yes	9-12 months	Vaccination session	Yes	Yes	Yes	Dry season	Avoid mosquito bites
21-34 years	Living with partner	High level	Employed outside the home	>=100000 Fc	High income	Rudimentary house	1-3 childs	9-12 months	Yes	9-12 months	Vaccination session	Yes	Yes	Yes	Dry season	Avoid mosquito bites
>34 years	Living with partner	High level	Employed outside the home	>=100000 Fc	High income	Rudimentary house	4-6 childs	17-20 months	Yes	9-12 months	Vaccination session	Yes	Yes	Yes	Dry season	Avoid mosquito bites
>34 years	Living with partner	High level	Employed outside the home	>=100000 Fc	High income	Rudimentary house	1-3 childs	21-23 months	Yes	9-12 months	Vaccination session	Yes	Yes	Yes	Dry season	Avoid mosquito bites
21-34 years	Living with partner	High level	Employed outside the home	>=100000 Fc	High income	Rudimentary house	1-3 childs	13-16 months	Yes	9-12 months	Vaccination session	Yes	Yes	Yes	Dry season	Avoid mosquito bites
21-34 years	Not living with partner	High level	Employed outside the home	>=100000 Fc	High income	Rudimentary house	1-3 childs	9-12 months	Yes	9-12 months	Vaccination session	Yes	Yes	Yes	Dry season	Avoid mosquito bites
>34 years	Living with partner	High level	Employed outside the home	<100000Fc	Low income	Permanent material house	4-6 childs	9-12 months	Yes	9-12 months	Vaccination session	Yes	Yes	Yes	Dry season	Avoid mosquito bites
>34 years	Living with partner	High level	Employed outside the home	>=100000 Fc	High income	Rudimentary house	4-6 childs	21-23 months	Yes	9-12 months	Vaccination session	Yes	Yes	Yes	Dry season	Protect children from malaria
21-34 years	Living with partner	High level	Employed outside the home	>=100000 Fc	High income	Permanent material house	4-6 childs	9-12 months	Yes	9-12 months	Vaccination session	Yes	Yes	Yes	Dry season	Protect children from malaria
17-20 years	Not living with partner	High level	Employed outside the home	>=100000 Fc	High income	Permanent material house	1-3 childs	17-20 months	Yes	9-12 months	Vaccination session	Yes	Yes	Yes	Dry season	Protect children from malaria
21-34 years	Living with partner	High level	Homemaker	>=100000 Fc	High income	Permanent material house	1-3 childs	13-16 months	Yes	9-12 months	Vaccination session	Yes	Yes	Yes	Dry season	Protect children from malaria
17-20 years	Living with partner	High level	Homemaker	>=100000 Fc	High income	Permanent material house	1-3 childs	13-16 months	Yes	9-12 months	Vaccination session	Yes	Yes	Yes	Dry season	Avoid mosquito bites
21-34 years	Not living with partner	High level	Employed outside the home	>=100000 Fc	High income	Permanent material house	1-3 childs	13-16 months	Yes	9-12 months	Vaccination session	Yes	Yes	Yes	Dry season	Protect children from malaria
21-34 years	Living with partner	High level	Employed outside the home	>=100000 Fc	High income	Rudimentary house	4-6 childs	9-12 months	Yes	9-12 months	Vaccination session	Yes	Yes	Yes	Dry season	Avoid mosquito bites
21-34 years	Living with partner	High level	Homemaker	>=100000 Fc	High income	Permanent material house	1-3 childs	17-20 months	Yes	9-12 months	Vaccination session	Yes	Yes	Yes	Dry season	Avoid mosquito bites
21-34 years	Living with partner	High level	Employed outside the home	>=100000 Fc	High income	Rudimentary house	1-3 childs	9-12 months	Yes	9-12 months	Vaccination session	Yes	Yes	Yes	Dry season	Protect children from malaria
21-34 years	Living with partner	High level	Homemaker	<100000Fc	Low income	Rudimentary house	1-3 childs	9-12 months	Yes	9-12 months	Vaccination session	Yes	Yes	Yes	Dry season	Protect children from malaria
>34 years	Living with partner	High level	Homemaker	>=100000 Fc	High income	Rudimentary house	4-6 childs	9-12 months	Yes	9-12 months	Vaccination session	Yes	Yes	Yes	Dry season	Protect children from malaria
21-34 years	Not living with partner	High level	Homemaker	>=100000 Fc	High income	Rudimentary house	1-3 childs	13-16 months	Yes	9-12 months	Vaccination session	Yes	Yes	Yes	Dry season	Avoid mosquito bites
>34 years	Living with partner	High level	Homemaker	<100000Fc	Low income	Rudimentary house	1-3 childs	9-12 months	Yes	9-12 months	Vaccination session	Yes	Yes	Yes	Dry season	Avoid mosquito bites
21-34 years	Living with partner	High level	Homemaker	>=100000 Fc	High income	Rudimentary house	1-3 childs	13-16 months	Yes	9-12 months	Vaccination session	Yes	Yes	Yes	Dry season	Protect children from malaria
17-20 years	Not living with partner	High level	Homemaker	>=100000 Fc	High income	Rudimentary house	1-3 childs	9-12 months	Yes	9-12 months	Vaccination session	Yes	Yes	Yes	Dry season	Protect children from malaria
>34 years	Living with partner	High level	Homemaker	>=100000 Fc	High income	Rudimentary house	4-6 childs	21-23 months	Yes	9-12 months	Vaccination session	Yes	Yes	Yes	Dry season	Protect children from malaria
21-34 years	Living with partner	High level	Employed outside the home	>=100000 Fc	High income	Rudimentary house	1-3 childs	13-16 months	Yes	9-12 months	Vaccination session	Yes	Yes	Yes	Dry season	Avoid mosquito bites
17-20 years	Not living with partner	High level	Homemaker	>=100000 Fc	High income	Rudimentary house	1-3 childs	21-23 months	Yes	9-12 months	Vaccination session	Yes	Yes	Yes	Dry season	Protect children from malaria
>34 years	Not living with partner	High level	Employed outside the home	>=100000 Fc	High income	Rudimentary house	4-6 childs	17-20 months	Yes	9-12 months	Vaccination session	Yes	Yes	Yes	Dry season	Protect children from malaria
21-34 years	Living with partner	High level	Homemaker	>=100000 Fc	High income	Rudimentary house	1-3 childs	13-16 months	Yes	9-12 months	Vaccination session	Yes	Yes	Yes	Dry season	Protect children from malaria
>34 years	Living with partner	High level	Homemaker	>=100000 Fc	High income	Rudimentary house	1-3 childs	17-20 months	Yes	9-12 months	Vaccination session	Yes	Yes	Yes	Dry season	Protect children from malaria
21-34 years	Living with partner	High level	Employed outside the home	>=100000 Fc	High income	Rudimentary house	1-3 childs	9-12 months	No	9-12 months	Vaccination session	Yes	Yes	Yes	Dry season	Protect children from malaria
21-34 years	Living with partner	High level	Employed outside the home	>=100000 Fc	High income	Rudimentary house	4-6 childs	17-20 months	Yes	9-12 months	Vaccination session	Yes	Yes	Yes	Dry season	Protect children from malaria
>34 years	Living with partner	High level	Employed outside the home	<100000Fc	Low income	Rudimentary house	1-3 childs	21-23 months	Yes	9-12 months	Vaccination session	Yes	Yes	Yes	Dry season	Avoid mosquito bites
21-34 years	Living with partner	High level	Homemaker	>=100000 Fc	High income	Rudimentary house	1-3 childs	13-16 months	Yes	9-12 months	Vaccination session	Yes	Yes	Yes	Dry season	Avoid mosquito bites
>34 years	Living with partner	High level	Homemaker	<100000Fc	Low income	Rudimentary house	1-3 childs	9-12 months	Yes	9-12 months	Vaccination session	Yes	Yes	Yes	Dry season	Protect children from malaria
21-34 years	Not living with partner	High level	Employed outside the home	>=100000 Fc	High income	Rudimentary house	1-3 childs	9-12 months	Yes	9-12 months	Vaccination session	Yes	Yes	Yes	Dry season	Protect children from malaria
21-34 years	Living with partner	High level	Employed outside the home	>=100000 Fc	High income	Rudimentary house	1-3 childs	13-16 months	Yes	9-12 months	Vaccination session	Yes	Yes	Yes	Dry season	Avoid mosquito bites
21-34 years	Living with partner	High level	Homemaker	<100000Fc	Low income	Rudimentary house	1-3 childs	9-12 months	Yes	9-12 months	Vaccination session	Yes	Yes	Yes	Dry season	Protect children from malaria
21-34 years	Living with partner	High level	Employed outside the home	<100000Fc	Low income	Rudimentary house	4-6 childs	21-23 months	Yes	9-12 months	Vaccination session	Yes	Yes	Yes	Dry season	Protect children from malaria
21-34 years	Not living with partner	High level	Homemaker	<100000Fc	Low income	Rudimentary house	1-3 childs	17-20 months	Yes	9-12 months	Vaccination session	Yes	Yes	Yes	Dry season	Avoid mosquito bites
21-34 years	Living with partner	High level	Homemaker	<100000Fc	Low income	Rudimentary house	1-3 childs	9-12 months	Yes	9-12 months	Vaccination session	Yes	Yes	Yes	Dry season	Protect children from malaria
>34 years	Living with partner	High level	Employed outside the home	>=100000 Fc	High income	Rudimentary house	1-3 childs	17-20 months	Yes	9-12 months	Vaccination session	Yes	Yes	Yes	Dry season	Protect children from malaria
>34 years	Living with partner	High level	Employed outside the home	>=100000 Fc	High income	Rudimentary house	4-6 childs	13-16 months	Yes	9-12 months	Vaccination session	Yes	Yes	Yes	Dry season	Protect children from malaria
21-34 years	Living with partner	High level	Employed outside the home	>=100000 Fc	High income	Rudimentary house	4-6 childs	13-16 months	Yes	9-12 months	Vaccination session	Yes	Yes	Yes	Rainy season	Avoid mosquito bites
21-34 years	Not living with partner	High level	Homemaker	>=100000 Fc	High income	Permanent material house	1-3 childs	13-16 months	Yes	9-12 months	Vaccination session	Yes	Yes	Yes	Rainy season	Avoid mosquito bites
>34 years	Living with partner	High level	Employed outside the home	>=100000 Fc	High income	Rudimentary house	1-3 childs	13-16 months	Yes	9-12 months	Vaccination session	Yes	Yes	Yes	Rainy season	Protect children from malaria
21-34 years	Living with partner	High level	Employed outside the home	>=100000 Fc	High income	Rudimentary house	1-3 childs	13-16 months	Yes	9-12 months	Vaccination session	Yes	Yes	Yes	Rainy season	Protect children from malaria
>34 years	Living with partner	High level	Homemaker	<100000Fc	Low income	Rudimentary house	4-6 childs	17-20 months	Yes	9-12 months	Vaccination session	Yes	Yes	Yes	Rainy season	Protect children from malaria
21-34 years	Living with partner	High level	Employed outside the home	>=100000 Fc	High income	Rudimentary house	1-3 childs	17-20 months	Yes	9-12 months	Vaccination session	Yes	Yes	Yes	Rainy season	Protect children from malaria
>34 years	Living with partner	High level	Employed outside the home	>=100000 Fc	High income	Rudimentary house	1-3 childs	17-20 months	Yes	9-12 months	Vaccination session	Yes	Yes	Yes	Rainy season	Avoid mosquito bites
>34 years	Living with partner	High level	Employed outside the home	>=100000 Fc	High income	Rudimentary house	>6 childs	21-23 months	Yes	9-12 months	Vaccination session	Yes	Yes	Yes	Rainy season	Avoid mosquito bites
21-34 years	Not living with partner	High level	Homemaker	>=100000 Fc	High income	Rudimentary house	4-6 childs	17-20 months	Yes	9-12 months	Vaccination session	Yes	Yes	Yes	Rainy season	Avoid mosquito bites
21-34 years	Living with partner	Low level	Homemaker	<100000Fc	Low income	Rudimentary house	1-3 childs	9-12 months	Yes	9-12 months	Vaccination session	No	Yes	Yes	Rainy season	Protect children from malaria
21-34 years	Living with partner	Low level	Homemaker	<100000Fc	Low income	Permanent material house	1-3 childs	9-12 months	Yes	9-12 months	Vaccination session	No	Yes	Yes	Rainy season	Protect children from malaria
21-34 years	Living with partner	Low level	Employed outside the home	<100000Fc	Low income	Permanent material house	1-3 childs	9-12 months	Yes	9-12 months	Vaccination session	No	Yes	Yes	Rainy season	Protect children from malaria
17-20 years	Not living with partner	Low level	Employed outside the home	<100000Fc	Low income	Rudimentary house	1-3 childs	9-12 months	Yes	9-12 months	Vaccination session	No	Yes	Yes	Rainy season	Protect children from malaria
21-34 years	Living with partner	Low level	Homemaker	<100000Fc	Low income	Permanent material house	1-3 childs	9-12 months	No	9-12 months	Vaccination session	No	Yes	Yes	Rainy season	Protect children from malaria
21-34 years	Living with partner	Low level	Employed outside the home	<100000Fc	Low income	Permanent material house	1-3 childs	9-12 months	Yes	9-12 months	Vaccination session	No	Yes	Yes	Rainy season	Protect children from malaria
21-34 years	Not living with partner	Low level	Homemaker	<100000Fc	Low income	Permanent material house	1-3 childs	9-12 months	Yes	9-12 months	Vaccination session	No	Yes	Yes	Rainy season	Avoid mosquito bites
21-34 years	Living with partner	Low level	Homemaker	<100000Fc	Low income	Rudimentary house	1-3 childs	17-20 months	Yes	9-12 months	Vaccination session	No	Yes	Yes	Rainy season	Protect children from malaria
17-20 years	Not living with partner	Low level	Homemaker	<100000Fc	Low income	Rudimentary house	1-3 childs	9-12 months	No	9-12 months	Vaccination session	No	Yes	Yes	Rainy season	Avoid mosquito bites
17-20 years	Not living with partner	Low level	Employed outside the home	<100000Fc	Low income	Rudimentary house	1-3 childs	21-23 months	Yes	9-12 months	Vaccination session	No	Yes	Yes	Rainy season	Protect children from malaria
>34 years	Living with partner	Low level	Employed outside the home	<100000Fc	Low income	Permanent material house	4-6 childs	17-20 months	No	9-12 months	Vaccination session	No	Yes	Yes	Rainy season	Protect children from malaria
21-34 years	Living with partner	Low level	Homemaker	<100000Fc	Low income	Permanent material house	4-6 childs	17-20 months	Yes	9-12 months	Vaccination session	No	Yes	Yes	Rainy season	Protect children from malaria
21-34 years	Living with partner	Low level	Homemaker	<100000Fc	Low income	Permanent material house	4-6 childs	13-16 months	Yes	9-12 months	Vaccination session	No	Yes	Yes	Rainy season	Protect children from malaria
>34 years	Living with partner	Low level	Employed outside the home	<100000Fc	Low income	Permanent material house	>6 childs	21-23 months	Yes	9-12 months	Vaccination session	No	Yes	Yes	Rainy season	Protect children from malaria
21-34 years	Living with partner	Low level	Employed outside the home	<100000Fc	Low income	Permanent material house	1-3 childs	13-16 months	Yes	9-12 months	Vaccination session	No	Yes	Yes	Rainy season	Protect children from malaria
21-34 years	Living with partner	Low level	Employed outside the home	<100000Fc	Low income	Rudimentary house	1-3 childs	13-16 months	Yes	9-12 months	Vaccination session	No	Yes	Yes	Rainy season	Avoid mosquito bites
>34 years	Living with partner	Low level	Homemaker	<100000Fc	Low income	Permanent material house	1-3 childs	17-20 months	Yes	9-12 months	Vaccination session	No	Yes	Yes	Rainy season	Protect children from malaria
21-34 years	Living with partner	Low level	Employed outside the home	<100000Fc	Low income	Rudimentary house	1-3 childs	13-16 months	Yes	9-12 months	Vaccination session	No	Yes	Yes	Rainy season	Avoid mosquito bites
21-34 years	Living with partner	Low level	Homemaker	<100000Fc	Low income	Rudimentary house	1-3 childs	17-20 months	Yes	9-12 months	Vaccination session	No	Yes	Yes	Rainy season	Protect children from malaria
>34 years	Living with partner	Low level	Homemaker	<100000Fc	Low income	Rudimentary house	1-3 childs	9-12 months	Yes	9-12 months	Vaccination session	No	Yes	Yes	Rainy season	Protect children from malaria
21-34 years	Living with partner	Low level	Homemaker	<100000Fc	Low income	Rudimentary house	1-3 childs	9-12 months	Yes	9-12 months	Vaccination session	No	Yes	Yes	Rainy season	Protect children from malaria
21-34 years	Living with partner	Low level	Homemaker	<100000Fc	Low income	Permanent material house	1-3 childs	9-12 months	Yes	9-12 months	Vaccination session	No	Yes	Yes	Rainy season	Avoid mosquito bites
21-34 years	Living with partner	Low level	Homemaker	<100000Fc	Low income	Permanent material house	1-3 childs	9-12 months	Yes	9-12 months	Vaccination session	No	Yes	Yes	Rainy season	Protect children from malaria
21-34 years	Living with partner	Low level	Homemaker	<100000Fc	Low income	Permanent material house	1-3 childs	17-20 months	Yes	9-12 months	Vaccination session	No	Yes	Yes	Rainy season	Protect children from malaria
21-34 years	Living with partner	Low level	Homemaker	<100000Fc	Low income	Permanent material house	1-3 childs	9-12 months	Yes	9-12 months	Vaccination session	No	Yes	Yes	Rainy season	Protect children from malaria
21-34 years	Living with partner	Low level	Employed outside the home	<100000Fc	Low income	Rudimentary house	1-3 childs	9-12 months	Yes	9-12 months	Vaccination session	No	Yes	Yes	Rainy season	Protect children from malaria
21-34 years	Not living with partner	Low level	Homemaker	<100000Fc	Low income	Permanent material house	1-3 childs	9-12 months	Yes	9-12 months	Vaccination session	No	Yes	Yes	Rainy season	Protect children from malaria
17-20 years	Living with partner	Low level	Homemaker	<100000Fc	Low income	Permanent material house	1-3 childs	9-12 months	Yes	9-12 months	Vaccination session	No	Yes	Yes	Rainy season	Protect children from malaria
>34 years	Living with partner	Low level	Homemaker	<100000Fc	Low income	Rudimentary house	>6 childs	17-20 months	Yes	9-12 months	Vaccination session	No	Yes	Yes	Rainy season	Protect children from malaria
21-34 years	Not living with partner	Low level	Homemaker	<100000Fc	Low income	Rudimentary house	1-3 childs	17-20 months	Yes	9-12 months	Vaccination session	No	Yes	Yes	Rainy season	Protect children from malaria
21-34 years	Living with partner	Low level	Homemaker	<100000Fc	Low income	Rudimentary house	1-3 childs	9-12 months	Yes	9-12 months	Vaccination session	No	Yes	Yes	Rainy season	Protect children from malaria
21-34 years	Living with partner	Low level	Homemaker	<100000Fc	Low income	Rudimentary house	1-3 childs	21-23 months	Yes	9-12 months	Vaccination session	No	Yes	Yes	Rainy season	Avoid mosquito bites
21-34 years	Living with partner	Low level	Homemaker	<100000Fc	Low income	Rudimentary house	4-6 childs	9-12 months	Yes	9-12 months	Vaccination session	No	Yes	Yes	Rainy season	Protect children from malaria
21-34 years	Not living with partner	Low level	Homemaker	<100000Fc	Low income	Rudimentary house	1-3 childs	9-12 months	No	9-12 months	Vaccination session	No	Yes	Yes	Rainy season	Protect children from malaria
21-34 years	Not living with partner	Low level	Employed outside the home	<100000Fc	Low income	Rudimentary house	1-3 childs	13-16 months	No	9-12 months	Vaccination session	No	Yes	Yes	Rainy season	Protect children from malaria
17-20 years	Not living with partner	Low level	Homemaker	<100000Fc	Low income	Permanent material house	1-3 childs	9-12 months	Yes	9-12 months	Vaccination session	No	Yes	Yes	Rainy season	Protect children from malaria
>34 years	Living with partner	Low level	Employed outside the home	<100000Fc	Low income	Rudimentary house	4-6 childs	17-20 months	Yes	9-12 months	Vaccination session	No	Yes	Yes	Rainy season	Protect children from malaria
21-34 years	Living with partner	Low level	Homemaker	<100000Fc	Low income	Rudimentary house	1-3 childs	9-12 months	Yes	9-12 months	Vaccination session	No	Yes	Yes	Rainy season	Protect children from malaria
21-34 years	Not living with partner	Low level	Homemaker	<100000Fc	Low income	Rudimentary house	1-3 childs	21-23 months	Yes	9-12 months	Vaccination session	No	Yes	Yes	Rainy season	Protect children from malaria
21-34 years	Living with partner	Low level	Employed outside the home	<100000Fc	Low income	Rudimentary house	1-3 childs	9-12 months	Yes	9-12 months	Vaccination session	No	Yes	Yes	Rainy season	Avoid mosquito bites
21-34 years	Living with partner	Low level	Employed outside the home	<100000Fc	Low income	Rudimentary house	1-3 childs	13-16 months	Yes	9-12 months	Vaccination session	No	Yes	Yes	Rainy season	Protect children from malaria
>34 years	Living with partner	Low level	Employed outside the home	<100000Fc	Low income	Rudimentary house	1-3 childs	9-12 months	Yes	9-12 months	Vaccination session	No	Yes	Yes	Rainy season	Avoid mosquito bites
21-34 years	Living with partner	Low level	Employed outside the home	<100000Fc	Low income	Rudimentary house	1-3 childs	17-20 months	Yes	9-12 months	Vaccination session	Yes	Yes	Yes	Rainy season	Protect children from malaria
>34 years	Living with partner	Low level	Employed outside the home	<100000Fc	Low income	Rudimentary house	4-6 childs	21-23 months	Yes	9-12 months	Vaccination session	Yes	Yes	Yes	Rainy season	Avoid mosquito bites
21-34 years	Not living with partner	Low level	Employed outside the home	<100000Fc	Low income	Rudimentary house	1-3 childs	13-16 months	Yes	9-12 months	Vaccination session	Yes	Yes	Yes	Rainy season	Protect children from malaria
>34 years	Living with partner	Low level	Employed outside the home	<100000Fc	Low income	Rudimentary house	1-3 childs	13-16 months	Yes	9-12 months	Vaccination session	Yes	Yes	Yes	Rainy season	Avoid mosquito bites
21-34 years	Living with partner	Low level	Homemaker	<100000Fc	Low income	Rudimentary house	1-3 childs	13-16 months	Yes	9-12 months	Vaccination session	Yes	Yes	Yes	Rainy season	Protect children from malaria
21-34 years	Living with partner	Low level	Homemaker	>=100000 Fc	High income	Rudimentary house	1-3 childs	9-12 months	Yes	9-12 months	Vaccination session	Yes	Yes	Yes	Rainy season	Avoid mosquito bites
>34 years	Living with partner	High level	Employed outside the home	>=100000 Fc	High income	Rudimentary house	1-3 childs	9-12 months	Yes	9-12 months	Vaccination session	Yes	Yes	Yes	Rainy season	Protect children from malaria
21-34 years	Living with partner	High level	Homemaker	<100000Fc	Low income	Rudimentary house	1-3 childs	9-12 months	Yes	9-12 months	Vaccination session	Yes	Yes	Yes	Rainy season	Protect children from malaria
21-34 years	Not living with partner	High level	Employed outside the home	>=100000 Fc	High income	Rudimentary house	1-3 childs	13-16 months	Yes	9-12 months	Vaccination session	Yes	Yes	Yes	Rainy season	Protect children from malaria
21-34 years	Living with partner	High level	Homemaker	<100000Fc	Low income	Rudimentary house	1-3 childs	17-20 months	Yes	9-12 months	Vaccination session	Yes	Yes	Yes	Rainy season	Protect children from malaria
21-34 years	Living with partner	High level	Homemaker	>=100000 Fc	High income	Rudimentary house	1-3 childs	17-20 months	Yes	9-12 months	Vaccination session	Yes	Yes	Yes	Rainy season	Protect children from malaria
21-34 years	Living with partner	High level	Employed outside the home	<100000Fc	Low income	Rudimentary house	1-3 childs	9-12 months	Yes	9-12 months	Vaccination session	Yes	Yes	Yes	Rainy season	Protect children from malaria
>34 years	Living with partner	High level	Homemaker	<100000Fc	Low income	Rudimentary house	1-3 childs	13-16 months	Yes	9-12 months	Vaccination session	Yes	Yes	Yes	Rainy season	Protect children from malaria
21-34 years	Living with partner	High level	Employed outside the home	>=100000 Fc	High income	Rudimentary house	1-3 childs	13-16 months	Yes	9-12 months	Vaccination session	Yes	Yes	Yes	Rainy season	Protect children from malaria
21-34 years	Not living with partner	Low level	Homemaker	<100000Fc	Low income	Permanent material house	4-6 childs	17-20 months	No	9-12 months	Vaccination session	Yes	Yes	Yes	Rainy season	Avoid mosquito bites
>34 years	Living with partner	Low level	Homemaker	<100000Fc	Low income	Permanent material house	>6 childs	21-23 months	No	9-12 months	Vaccination session	Yes	Yes	Yes	Rainy season	Avoid mosquito bites
21-34 years	Living with partner	Low level	Homemaker	<100000Fc	Low income	Permanent material house	1-3 childs	13-16 months	No	9-12 months	Vaccination session	Yes	Yes	Yes	Rainy season	Avoid mosquito bites
21-34 years	Living with partner	Low level	Employed outside the home	<100000Fc	Low income	Permanent material house	1-3 childs	13-16 months	No	9-12 months	Vaccination session	Yes	Yes	Yes	Rainy season	Avoid mosquito bites
21-34 years	Living with partner	Low level	Employed outside the home	<100000Fc	Low income	Permanent material house	1-3 childs	9-12 months	No	9-12 months	Vaccination session	Yes	Yes	Yes	Rainy season	Avoid mosquito bites
21-34 years	Living with partner	Low level	Homemaker	<100000Fc	Low income	Permanent material house	1-3 childs	13-16 months	No	9-12 months	Vaccination session	Yes	Yes	Yes	Rainy season	Avoid mosquito bites
21-34 years	Living with partner	Low level	Homemaker	<100000Fc	Low income	Permanent material house	1-3 childs	17-20 months	No	9-12 months	Vaccination session	Yes	Yes	Yes	Rainy season	Protect children from malaria
21-34 years	Living with partner	Low level	Employed outside the home	<100000Fc	Low income	Permanent material house	1-3 childs	17-20 months	No	9-12 months	Vaccination session	Yes	Yes	Yes	Rainy season	Protect children from malaria
21-34 years	Living with partner	Low level	Homemaker	<100000Fc	Low income	Permanent material house	4-6 childs	9-12 months	No	9-12 months	Vaccination session	Yes	Yes	Yes	Rainy season	Protect children from malaria
>34 years	Living with partner	Low level	Homemaker	<100000Fc	Low income	Rudimentary house	>6 childs	9-12 months	No	9-12 months	Vaccination session	Yes	Yes	Yes	Rainy season	Protect children from malaria
>34 years	Not living with partner	Low level	Employed outside the home	<100000Fc	Low income	Rudimentary house	1-3 childs	17-20 months	No	9-12 months	Vaccination session	Yes	Yes	Yes	Rainy season	Protect children from malaria
21-34 years	Living with partner	Low level	Employed outside the home	<100000Fc	Low income	Rudimentary house	1-3 childs	13-16 months	No	9-12 months	Vaccination session	Yes	Yes	Yes	Rainy season	Avoid mosquito bites
21-34 years	Not living with partner	Low level	Homemaker	<100000Fc	Low income	Permanent material house	1-3 childs	9-12 months	No	9-12 months	Vaccination session	Yes	Yes	Yes	Rainy season	Protect children from malaria
17-20 years	Not living with partner	Low level	Homemaker	<100000Fc	Low income	Rudimentary house	1-3 childs	9-12 months	No	9-12 months	Vaccination session	Yes	Yes	Yes	Rainy season	Protect children from malaria
21-34 years	Living with partner	Low level	Employed outside the home	<100000Fc	Low income	Permanent material house	1-3 childs	9-12 months	No	9-12 months	Vaccination session	Yes	Yes	Yes	Rainy season	Protect children from malaria
21-34 years	Living with partner	Low level	Homemaker	<100000Fc	Low income	Permanent material house	1-3 childs	9-12 months	No	9-12 months	Vaccination session	Yes	Yes	Yes	Rainy season	Recommended by healthcare providers
17-20 years	Not living with partner	Low level	Homemaker	<100000Fc	Low income	Rudimentary house	1-3 childs	9-12 months	No	9-12 months	Vaccination session	Yes	Yes	Yes	Rainy season	Protect children from malaria
21-34 years	Living with partner	Low level	Homemaker	<100000Fc	Low income	Permanent material house	1-3 childs	9-12 months	No	9-12 months	Vaccination session	Yes	Yes	Yes	Rainy season	Recommended by healthcare providers
21-34 years	Living with partner	Low level	Employed outside the home	<100000Fc	Low income	Rudimentary house	1-3 childs	17-20 months	No	9-12 months	Vaccination session	Yes	Yes	Yes	Rainy season	Avoid mosquito bites
21-34 years	Living with partner	Low level	Homemaker	<100000Fc	Low income	Permanent material house	1-3 childs	9-12 months	No	9-12 months	Vaccination session	Yes	Yes	Yes	Rainy season	Protect children from malaria
21-34 years	Living with partner	Low level	Homemaker	<100000Fc	Low income	Permanent material house	1-3 childs	9-12 months	No	9-12 months	Vaccination session	Yes	Yes	Yes	Rainy season	Protect children from malaria
21-34 years	Living with partner	Low level	Employed outside the home	<100000Fc	Low income	Permanent material house	1-3 childs	9-12 months	No	9-12 months	Vaccination session	Yes	Yes	Yes	Rainy season	Protect children from malaria
21-34 years	Living with partner	Low level	Homemaker	<100000Fc	Low income	Permanent material house	1-3 childs	9-12 months	No	9-12 months	Vaccination session	Yes	Yes	Yes	Rainy season	Protect children from malaria
21-34 years	Living with partner	Low level	Homemaker	<100000Fc	Low income	Rudimentary house	1-3 childs	9-12 months	No	9-12 months	Vaccination session	Yes	Yes	Yes	Rainy season	Protect children from malaria
21-34 years	Not living with partner	Low level	Employed outside the home	>=100000 Fc	High income	Permanent material house	1-3 childs	9-12 months	No	9-12 months	Vaccination session	Yes	Yes	Yes	Rainy season	Protect children from malaria
>34 years	Living with partner	Low level	Employed outside the home	<100000Fc	Low income	Permanent material house	>6 childs	21-23 months	No	9-12 months	Vaccination session	Yes	Yes	Yes	Rainy season	Avoid mosquito bites
>34 years	Living with partner	Low level	Homemaker	>=100000 Fc	High income	Rudimentary house	4-6 childs	13-16 months	No	9-12 months	Vaccination session	Yes	Yes	Yes	Rainy season	Protect children from malaria
17-20 years	Living with partner	High level	Homemaker	<100000Fc	Low income	Permanent material house	1-3 childs	21-23 months	No	9-12 months	Vaccination session	Yes	Yes	Yes	Rainy season	Protect children from malaria
21-34 years	Living with partner	High level	Employed outside the home	<100000Fc	Low income	Permanent material house	1-3 childs	13-16 months	No	9-12 months	Vaccination session	Yes	Yes	Yes	Rainy season	Protect children from malaria
21-34 years	Living with partner	High level	Homemaker	<100000Fc	Low income	Rudimentary house	1-3 childs	17-20 months	No	9-12 months	Vaccination session	Yes	Yes	Yes	Rainy season	Protect children from malaria
17-20 years	Living with partner	High level	Homemaker	<100000Fc	Low income	Permanent material house	1-3 childs	13-16 months	No	9-12 months	Vaccination session	Yes	Yes	Yes	Rainy season	Protect children from malaria
21-34 years	Living with partner	High level	Homemaker	<100000Fc	Low income	Permanent material house	1-3 childs	9-12 months	No	9-12 months	Vaccination session	Yes	Yes	Yes	Rainy season	Avoid mosquito bites
21-34 years	Living with partner	High level	Employed outside the home	<100000Fc	Low income	Permanent material house	1-3 childs	9-12 months	No	9-12 months	Vaccination session	Yes	Yes	Yes	Rainy season	Avoid mosquito bites
>34 years	Living with partner	High level	Employed outside the home	<100000Fc	Low income	Permanent material house	1-3 childs	9-12 months	No	9-12 months	Vaccination session	Yes	Yes	Yes	Rainy season	Avoid mosquito bites
>34 years	Living with partner	High level	Employed outside the home	>=100000 Fc	High income	Permanent material house	1-3 childs	13-16 months	No	9-12 months	Vaccination session	Yes	Yes	Yes	Rainy season	Avoid mosquito bites
21-34 years	Living with partner	High level	Employed outside the home	<100000Fc	Low income	Permanent material house	1-3 childs	13-16 months	No	9-12 months	Vaccination session	No	Yes	Yes	Rainy season	Avoid mosquito bites
>34 years	Living with partner	Low level	Homemaker	<100000Fc	Low income	Permanent material house	4-6 childs	21-23 months	No	9-12 months	Vaccination session	Yes	Yes	Yes	Rainy season	Protect children from malaria
21-34 years	Living with partner	Low level	Homemaker	<100000Fc	Low income	Permanent material house	4-6 childs	13-16 months	No	9-12 months	Vaccination session	Yes	Yes	Yes	Rainy season	Protect children from malaria
21-34 years	Living with partner	Low level	Homemaker	<100000Fc	Low income	Permanent material house	4-6 childs	21-23 months	No	9-12 months	Vaccination session	Yes	Yes	Yes	Rainy season	Avoid mosquito bites
>34 years	Living with partner	Low level	Employed outside the home	>=100000 Fc	High income	Permanent material house	1-3 childs	17-20 months	No	9-12 months	Vaccination session	Yes	Yes	Yes	Rainy season	Avoid mosquito bites
>34 years	Living with partner	Low level	Employed outside the home	<100000Fc	Low income	Permanent material house	1-3 childs	13-16 months	No	9-12 months	Vaccination session	Yes	Yes	Yes	Rainy season	Avoid mosquito bites
17-20 years	Living with partner	Low level	Homemaker	<100000Fc	Low income	Permanent material house	1-3 childs	9-12 months	No	9-12 months	Vaccination session	Yes	Yes	Yes	Rainy season	Avoid mosquito bites
>34 years	Not living with partner	Low level	Homemaker	<100000Fc	Low income	Permanent material house	1-3 childs	17-20 months	No	9-12 months	Vaccination session	Yes	Yes	Yes	Rainy season	Protect children from malaria
21-34 years	Living with partner	Low level	Homemaker	<100000Fc	Low income	Permanent material house	>6 childs	21-23 months	No	9-12 months	Vaccination session	Yes	Yes	Yes	Rainy season	Protect children from malaria
>34 years	Living with partner	Low level	Employed outside the home	<100000Fc	Low income	Permanent material house	1-3 childs	13-16 months	No	9-12 months	Vaccination session	Yes	Yes	Yes	Rainy season	Protect children from malaria
21-34 years	Living with partner	Low level	Homemaker	<100000Fc	Low income	Permanent material house	1-3 childs	17-20 months	No	9-12 months	Vaccination session	Yes	Yes	Yes	Rainy season	Protect children from malaria
>34 years	Living with partner	Low level	Homemaker	<100000Fc	Low income	Permanent material house	1-3 childs	13-16 months	No	9-12 months	Vaccination session	Yes	Yes	Yes	Rainy season	Protect children from malaria
21-34 years	Living with partner	Low level	Employed outside the home	<100000Fc	Low income	Permanent material house	1-3 childs	17-20 months	No	9-12 months	Vaccination session	Yes	Yes	Yes	Rainy season	Avoid mosquito bites
17-20 years	Living with partner	Low level	Homemaker	<100000Fc	Low income	Permanent material house	1-3 childs	17-20 months	No	9-12 months	Vaccination session	Yes	Yes	Yes	Rainy season	Protect children from malaria
21-34 years	Living with partner	Low level	Homemaker	<100000Fc	Low income	Permanent material house	1-3 childs	9-12 months	No	9-12 months	Vaccination session	Yes	Yes	Yes	Rainy season	Protect children from malaria
21-34 years	Living with partner	Low level	Homemaker	<100000Fc	Low income	Permanent material house	1-3 childs	13-16 months	No	9-12 months	Vaccination session	Yes	Yes	Yes	Rainy season	Avoid mosquito bites
21-34 years	Living with partner	Low level	Employed outside the home	<100000Fc	Low income	Rudimentary house	4-6 childs	13-16 months	No	9-12 months	Vaccination session	Yes	Yes	Yes	Rainy season	Protect children from malaria
21-34 years	Living with partner	High level	Employed outside the home	<100000Fc	Low income	Permanent material house	1-3 childs	9-12 months	No	9-12 months	Vaccination session	Yes	Yes	Yes	Rainy season	Avoid mosquito bites
21-34 years	Living with partner	High level	Homemaker	<100000Fc	Low income	Rudimentary house	>6 childs	17-20 months	No	9-12 months	Vaccination session	Yes	Yes	Yes	Rainy season	Protect children from malaria
21-34 years	Not living with partner	High level	Homemaker	<100000Fc	Low income	Permanent material house	1-3 childs	13-16 months	No	9-12 months	Vaccination session	Yes	Yes	Yes	Rainy season	Protect children from malaria
21-34 years	Living with partner	Low level	Employed outside the home	<100000Fc	Low income	Rudimentary house	1-3 childs	17-20 months	No	9-12 months	Vaccination session	Yes	Yes	Yes	Rainy season	Protect children from malaria
21-34 years	Living with partner	Low level	Homemaker	<100000Fc	Low income	Permanent material house	1-3 childs	9-12 months	No	9-12 months	Vaccination session	Yes	Yes	Yes	Rainy season	Protect children from malaria
17-20 years	Not living with partner	Low level	Employed outside the home	<100000Fc	Low income	Permanent material house	1-3 childs	21-23 months	No	9-12 months	Vaccination session	Yes	Yes	Yes	Rainy season	Avoid mosquito bites
17-20 years	Living with partner	Low level	Employed outside the home	<100000Fc	Low income	Permanent material house	1-3 childs	13-16 months	No	9-12 months	Vaccination session	Yes	Yes	Yes	Rainy season	Protect children from malaria
21-34 years	Living with partner	Low level	Employed outside the home	<100000Fc	Low income	Permanent material house	1-3 childs	17-20 months	No	9-12 months	Vaccination session	Yes	Yes	Yes	Rainy season	Protect children from malaria
21-34 years	Living with partner	Low level	Employed outside the home	>=100000 Fc	High income	Permanent material house	1-3 childs	13-16 months	No	9-12 months	Vaccination session	Yes	Yes	Yes	Rainy season	Protect children from malaria
21-34 years	Living with partner	Low level	Employed outside the home	<100000Fc	Low income	Permanent material house	1-3 childs	21-23 months	No	9-12 months	Vaccination session	Yes	Yes	Yes	Rainy season	Protect children from malaria
21-34 years	Living with partner	Low level	Employed outside the home	<100000Fc	Low income	Permanent material house	1-3 childs	21-23 months	No	9-12 months	Vaccination session	Yes	Yes	Yes	Rainy season	Protect children from malaria
>34 years	Living with partner	High level	Employed outside the home	<100000Fc	Low income	Permanent material house	1-3 childs	13-16 months	No	9-12 months	Vaccination session	Yes	Yes	Yes	Rainy season	Avoid mosquito bites
17-20 years	Not living with partner	High level	Homemaker	<100000Fc	Low income	Permanent material house	1-3 childs	13-16 months	No	9-12 months	Vaccination session	Yes	Yes	Yes	Rainy season	Protect children from malaria
21-34 years	Living with partner	Low level	Homemaker	<100000Fc	Low income	Permanent material house	1-3 childs	17-20 months	No	13-15 months	Vaccination session	Yes	Yes	Yes	Rainy season	Protect children from malaria
21-34 years	Living with partner	Low level	Homemaker	<100000Fc	Low income	Permanent material house	1-3 childs	17-20 months	No	13-15 months	Vaccination session	Yes	Yes	Yes	Rainy season	Protect children from malaria
17-20 years	Not living with partner	Low level	Homemaker	<100000Fc	Low income	Permanent material house	1-3 childs	13-16 months	No	13-15 months	Vaccination session	Yes	Yes	Yes	Rainy season	Avoid mosquito bites
21-34 years	Living with partner	Low level	Homemaker	<100000Fc	Low income	Permanent material house	4-6 childs	21-23 months	No	13-15 months	Vaccination session	Yes	Yes	Yes	Rainy season	Protect children from malaria
>34 years	Not living with partner	Low level	Homemaker	<100000Fc	Low income	Permanent material house	4-6 childs	17-20 months	No	13-15 months	Vaccination session	Yes	Yes	Yes	Rainy season	Avoid mosquito bites
>34 years	Living with partner	Low level	Homemaker	>=100000 Fc	High income	Permanent material house	1-3 childs	21-23 months	No	13-15 months	Vaccination session	Yes	Yes	Yes	Rainy season	Protect children from malaria
17-20 years	Living with partner	Low level	Homemaker	>=100000 Fc	High income	Permanent material house	1-3 childs	13-16 months	No	13-15 months	Vaccination session	Yes	Yes	Yes	Rainy season	Protect children from malaria
21-34 years	Not living with partner	Low level	Homemaker	>=100000 Fc	High income	Rudimentary house	1-3 childs	17-20 months	No	13-15 months	Vaccination session	Yes	Yes	Yes	Rainy season	Protect children from malaria
21-34 years	Living with partner	Low level	Employed outside the home	>=100000 Fc	High income	Rudimentary house	1-3 childs	13-16 months	No	13-15 months	Vaccination session	Yes	Yes	Yes	Rainy season	Protect children from malaria
21-34 years	Not living with partner	Low level	Homemaker	>=100000 Fc	High income	Rudimentary house	1-3 childs	17-20 months	No	13-15 months	Vaccination session	Yes	Yes	Yes	Rainy season	Protect children from malaria
21-34 years	Living with partner	Low level	Homemaker	>=100000 Fc	High income	Rudimentary house	1-3 childs	13-16 months	No	13-15 months	Vaccination session	Yes	Yes	Yes	Rainy season	Protect children from malaria
21-34 years	Living with partner	Low level	Homemaker	<100000Fc	Low income	Rudimentary house	4-6 childs	17-20 months	No	13-15 months	Vaccination session	Yes	Yes	Yes	Rainy season	Protect children from malaria
21-34 years	Living with partner	Low level	Homemaker	<100000Fc	Low income	Rudimentary house	4-6 childs	13-16 months	No	13-15 months	Vaccination session	Yes	Yes	Yes	Rainy season	Avoid mosquito bites
>34 years	Living with partner	High level	Homemaker	>=100000 Fc	High income	Rudimentary house	>6 childs	13-16 months	No	13-15 months	Vaccination session	Yes	Yes	Yes	Rainy season	Protect children from malaria
21-34 years	Living with partner	High level	Employed outside the home	>=100000 Fc	High income	Rudimentary house	1-3 childs	17-20 months	No	13-15 months	Vaccination session	Yes	Yes	Yes	Rainy season	Protect children from malaria
21-34 years	Living with partner	High level	Homemaker	>=100000 Fc	High income	Rudimentary house	1-3 childs	17-20 months	No	13-15 months	Vaccination session	Yes	Yes	Yes	Rainy season	Protect children from malaria
>34 years	Not living with partner	Low level	Homemaker	<100000Fc	Low income	Rudimentary house	4-6 childs	21-23 months	No	13-15 months	Vaccination session	Yes	Yes	Yes	Rainy season	Protect children from malaria
21-34 years	Living with partner	High level	Employed outside the home	>=100000 Fc	High income	Rudimentary house	1-3 childs	13-16 months	No	13-15 months	Vaccination session	Yes	Yes	Yes	Rainy season	Protect children from malaria
21-34 years	Living with partner	High level	Homemaker	>=100000 Fc	High income	Rudimentary house	4-6 childs	17-20 months	No	13-15 months	Vaccination session	Yes	Yes	Yes	Rainy season	Protect children from malaria
21-34 years	Living with partner	High level	Employed outside the home	>=100000 Fc	High income	Rudimentary house	1-3 childs	17-20 months	No	13-15 months	Vaccination session	Yes	Yes	Yes	Rainy season	Protect children from malaria
21-34 years	Living with partner	Low level	Homemaker	<100000Fc	Low income	Rudimentary house	1-3 childs	17-20 months	No	13-15 months	Vaccination session	No	Yes	Yes	Rainy season	Protect children from malaria
21-34 years	Living with partner	Low level	Homemaker	<100000Fc	Low income	Rudimentary house	4-6 childs	17-20 months	No	13-15 months	Vaccination session	No	Yes	Yes	Rainy season	Avoid mosquito bites
21-34 years	Not living with partner	Low level	Employed outside the home	<100000Fc	Low income	Rudimentary house	1-3 childs	13-16 months	No	13-15 months	Vaccination session	No	Yes	Yes	Rainy season	Protect children from malaria
